# Supplementary material for: 2,3-Dimethyl-N-[(E)-(1H-pyrrol-2-yl)methyl­idene]aniline
Source: Acta Crystallogr Sect E Struct Rep Online. 2010 Aug 11;66(Pt 9):o2295. doi: 10.1107/S1600536810031867 (PMC3008077; doi:10.1107/S1600536810031867)
Supplement: Supplementary file 1 [file e-66-o2295-sup1.cif]

##############################################################################
###                                                                        ###
###        Electronic paper (Acta Crystallographica Section E)             ###
###                                                                        ###
##############################################################################
#                                                                            #
# This CIF contains the data in a paper accepted for publication in Acta     #
# Crystallographica Section E. It conforms to the requirements of Notes      #
# for Authors for Section E, and has been peer reviewed under the auspices   #
# of the IUCr Commission on Journals.                                        #
#                                                                            #
# Full details of the Crystallographic Information File format               #
# are given in the paper "The Crystallographic Information File (CIF):       #
# a New Standard Archive File for Crystallography" by S. R. Hall, F. H.      #
# Allen and I. D. Brown [Acta Cryst. (1991), A47, 655-685].                  #
#                                                                            #
# The current version of the core CIF dictionary is obtainable from          #
# ftp://ftp.iucr.org/pub/cif_core.dic. The current version number is 2.4.    #
#                                                                            #
# Software is freely available for graphical display of the structure(s) in  #
# this CIF.  For information consult the CIF home page http://www.iucr.org/  #
# cif/home.html                                                              #
#                                                                            #
# This file may be used for bona fide research purposes within the           #
# scientific community so long as proper attribution is given to the journal # 
# article from which it was obtained.                                        #
#                                                                            #
##############################################################################
                                             
data_global
_audit_creation_method     ?
_journal_date_recd_electronic     2010-08-08
_journal_date_accepted     2010-08-09
_journal_name_full     'Acta Crystallographica, Section E'
_journal_year     2010
_journal_volume     66
_journal_issue      9
_journal_page_first     o2295
_journal_page_last     o2295
_journal_paper_category     QO
_journal_coeditor_code     HB5606
_publ_contact_author
;
Muhammad Nawaz Tahir
University of Sargodha
Department of Physics
Sargodha
Pakistan
;
_publ_contact_author_email     'dmntahir_uos@yahoo.com'
_publ_contact_author_fax     '0092 48 32 22 121'
_publ_contact_author_phone     '0092 48 92 30 914'
_publ_section_title
;
2,3-Dimethyl-<i>N</i>-[(<i>E</i>)-(1<i>H</i>-pyrrol-2-yl)methylidene]aniline
;
loop_
    _publ_author_name
    _publ_author_address
    'Tahir, M. Nawaz'
;
Department of Physics
University of Sargodha
Sargodha
Pakistan
;
    'Muhammad Ilyas Tariq'
;
Department of Chemistry
University of Sargodha
Sargodha
Pakistan
;
    'Shahbaz Ahmad'
;
Department of Chemistry
University of Sargodha
Sargodha
Pakistan
;
    'Muhammad Sarfraz'
;
Department of Chemistry
University of Sargodha
Sargodha
Pakistan
;
    'Riaz H. Tariq'
;
Institute of Chemical and Pharmaceutical Sciences
The University of Faisalabad
Faisalabad
Pakistan
;
data_I
_audit_creation_method     SHELXL-97
_chemical_name_systematic
;
2,3-Dimethyl-<i>N</i>-[(<i>E</i>)-(1<i>H</i>-pyrrol-2-yl)methylidene]aniline
;
_chemical_name_common     ?
_chemical_formula_moiety     'C13 H14 N2'
_chemical_formula_sum     'C13 H14 N2'
_chemical_formula_iupac     'C13 H14 N2'
_chemical_formula_weight     198.26
_symmetry_cell_setting     monoclinic
_symmetry_space_group_name_H-M     'P 21/c'
_symmetry_space_group_name_Hall     '-P 2ybc'
loop_
    _symmetry_equiv_pos_site_id
    _symmetry_equiv_pos_as_xyz
    1 x,y,z
    2 -x,1/2+y,1/2-z
    3 -x,-y,-z
    4 x,1/2-y,1/2+z
_cell_length_a     12.8684(9)
_cell_length_b     7.1649(5)
_cell_length_c     12.9517(9)
_cell_angle_alpha     90
_cell_angle_beta     107.613(3)
_cell_angle_gamma     90
_cell_volume     1138.18(14)
_cell_formula_units_Z     4
_cell_measurement_reflns_used     1075
_cell_measurement_theta_min     3.21
_cell_measurement_theta_max     25.25
_cell_measurement_temperature     296(2)
_exptl_crystal_description     needle
_exptl_crystal_colour     colourless
_exptl_crystal_size_max     0.30
_exptl_crystal_size_mid     0.12
_exptl_crystal_size_min     0.10
_exptl_crystal_density_diffrn     1.157
_exptl_crystal_density_meas     ?
_exptl_crystal_density_method     'not measured'
_exptl_crystal_F_000     424
_exptl_absorpt_coefficient_mu     0.069
_exptl_absorpt_correction_type     multi-scan
_exptl_absorpt_process_details     '(SADABS; Bruker, 2005)'
_exptl_absorpt_correction_T_min     0.980
_exptl_absorpt_correction_T_max     0.993
_exptl_special_details
;
;
_diffrn_ambient_temperature     296(2)
_diffrn_radiation_type     MoK\a
_diffrn_radiation_wavelength     0.71073
_diffrn_radiation_source     'fine-focus sealed tube'
_diffrn_radiation_monochromator     graphite
_diffrn_measurement_device_type     'Bruker Kappa APEXII CCD'
_diffrn_measurement_method     \w
_diffrn_detector_area_resol_mean     8.10
_diffrn_reflns_number     8641
_diffrn_reflns_av_R_equivalents     0.0647
_diffrn_reflns_av_sigmaI/netI     0.0659
_diffrn_reflns_theta_min     3.21
_diffrn_reflns_theta_max     25.25
_diffrn_reflns_theta_full     25.25
_diffrn_measured_fraction_theta_max     0.994
_diffrn_measured_fraction_theta_full     0.994
_diffrn_reflns_limit_h_min     -15
_diffrn_reflns_limit_h_max     15
_diffrn_reflns_limit_k_min     -8
_diffrn_reflns_limit_k_max     8
_diffrn_reflns_limit_l_min     -15
_diffrn_reflns_limit_l_max     15
_diffrn_standards_number     0
_diffrn_standards_interval_count     ?
_diffrn_standards_interval_time     ?
_diffrn_standards_decay_%     ?
_refine_special_details
;
Refinement of <i>F</i>^2^ against ALL reflections. The weighted <i>R</i>-factor
<i>wR</i> and goodness of fit <i>S</i> are based on <i>F</i>^2^, conventional
<i>R</i>-factors <i>R</i> are based on <i>F</i>, with <i>F</i> set to zero for
negative <i>F</i>^2^. The threshold expression of <i>F</i>^2^ >
\s(<i>F</i>^2^) is used only for calculating <i>R</i>-factors(gt) <i>etc</i>.
and is not relevant to the choice of reflections for refinement.
<i>R</i>-factors based on <i>F</i>^2^ are statistically about twice as large
as those based on <i>F</i>, and <i>R</i>- factors based on ALL data will be
even larger.
;
_reflns_number_total     2066
_reflns_number_gt     1075
_reflns_threshold_expression     I>2\s(I)
_refine_ls_structure_factor_coef     Fsqd
_refine_ls_matrix_type     full
_refine_ls_R_factor_all     0.1182
_refine_ls_R_factor_gt     0.0518
_refine_ls_wR_factor_gt     0.1138
_refine_ls_wR_factor_ref     0.1415
_refine_ls_goodness_of_fit_ref     1.013
_refine_ls_restrained_S_all     1.013
_refine_ls_number_reflns     2066
_refine_ls_number_parameters     139
_refine_ls_number_restraints     0
_refine_ls_hydrogen_treatment     constr
_refine_ls_weighting_scheme     calc
_refine_ls_weighting_details
         'calc w=1/[\s^2^(Fo^2^)+(0.0559P)^2^+0.0942P] where P=(Fo^2^+2Fc^2^)/3'
_atom_sites_solution_hydrogens     geom
_atom_sites_solution_primary     direct
_atom_sites_solution_secondary     difmap
_refine_ls_shift/su_max     0.000
_refine_ls_shift/su_mean     0.000
_refine_diff_density_max     0.153
_refine_diff_density_min     -0.127
_refine_ls_extinction_method     'SHELXL97 (Sheldrick, 2008)'
_refine_ls_extinction_coef     0.019(4)
_refine_ls_extinction_expression
                                  'Fc^*^=kFc[1+0.001xFc^2^\l^3^/sin(2\q)]^-1/4^'
loop_
    _atom_type_symbol
    _atom_type_description
    _atom_type_scat_dispersion_real
    _atom_type_scat_dispersion_imag
    _atom_type_scat_source
    'C' 'C' 0.0033 0.0016
                         'International Tables Vol C Tables 4.2.6.8 and 6.1.1.4'
    'H' 'H' 0.0000 0.0000
                         'International Tables Vol C Tables 4.2.6.8 and 6.1.1.4'
    'N' 'N' 0.0061 0.0033
                         'International Tables Vol C Tables 4.2.6.8 and 6.1.1.4'
_computing_data_collection     'APEX2 (Bruker, 2009)'
_computing_cell_refinement     'SAINT (Bruker, 2009)'
_computing_data_reduction     'SAINT (Bruker, 2009)'
_computing_structure_solution     'SHELXS97 (Sheldrick, 2008)'
_computing_structure_refinement     'SHELXL97 (Sheldrick, 2008)'
_computing_molecular_graphics
                              'ORTEP-3 (Farrugia, 1997) and PLATON (Spek, 2009)'
_computing_publication_material
;
WinGX (Farrugia, 1999) and PLATON (Spek, 2009)
;
loop_
    _atom_site_type_symbol
    _atom_site_label
    _atom_site_fract_x
    _atom_site_fract_y
    _atom_site_fract_z
    _atom_site_U_iso_or_equiv
    _atom_site_thermal_displace_type
    _atom_site_calc_flag
    _atom_site_refinement_flags
    _atom_site_occupancy
    N N1 0.39549(16) 0.8356(3) 0.05111(16) 0.0532(8) Uani . . 1.000
    N N2 0.62151(16) 0.9535(3) 0.15496(16) 0.0550(8) Uani . . 1.000
    C C1 0.2837(2) 0.7796(3) 0.01500(19) 0.0499(9) Uani . . 1.000
    C C2 0.25093(19) 0.6419(4) -0.06368(19) 0.0539(9) Uani . . 1.000
    C C3 0.1406(2) 0.5922(4) -0.1006(2) 0.0659(11) Uani . . 1.000
    C C4 0.0680(2) 0.6814(4) -0.0579(3) 0.0787(11) Uani . . 1.000
    C C5 0.1015(2) 0.8157(4) 0.0209(3) 0.0834(14) Uani . . 1.000
    C C6 0.2096(2) 0.8668(4) 0.0569(2) 0.0675(11) Uani . . 1.000
    C C7 0.3339(2) 0.5434(4) -0.1043(2) 0.0766(11) Uani . . 1.000
    C C8 0.0995(3) 0.4408(5) -0.1836(2) 0.1085(16) Uani . . 1.000
    C C9 0.44692(19) 0.8048(3) 0.1505(2) 0.0516(9) Uani . . 1.000
    C C10 0.55763(19) 0.8560(3) 0.20329(18) 0.0495(9) Uani . . 1.000
    C C11 0.6209(2) 0.8162(3) 0.3068(2) 0.0592(10) Uani . . 1.000
    C C12 0.7242(2) 0.8895(4) 0.3205(2) 0.0642(10) Uani . . 1.000
    C C13 0.7225(2) 0.9738(4) 0.2261(2) 0.0635(10) Uani . . 1.000
    H H2 0.60086 0.99538 0.08967 0.0660 Uiso . . 1.000
    H H4 -0.00546 0.64985 -0.08297 0.0945 Uiso . . 1.000
    H H5 0.05137 0.87191 0.04976 0.1003 Uiso . . 1.000
    H H6 0.23263 0.95956 0.10904 0.0810 Uiso . . 1.000
    H H7A 0.39874 0.61809 -0.08930 0.1147 Uiso . . 1.000
    H H7B 0.30476 0.52419 -0.18105 0.1147 Uiso . . 1.000
    H H7C 0.35134 0.42497 -0.06860 0.1147 Uiso . . 1.000
    H H8A 0.13149 0.32366 -0.15456 0.1628 Uiso . . 1.000
    H H8B 0.11924 0.46977 -0.24760 0.1628 Uiso . . 1.000
    H H8C 0.02160 0.43251 -0.20160 0.1628 Uiso . . 1.000
    H H9 0.40938 0.74430 0.19188 0.0620 Uiso . . 1.000
    H H11 0.59856 0.75163 0.35870 0.0711 Uiso . . 1.000
    H H12 0.78356 0.88212 0.38276 0.0770 Uiso . . 1.000
    H H13 0.78071 1.03508 0.21258 0.0763 Uiso . . 1.000
loop_
    _atom_site_aniso_label
    _atom_site_aniso_U_11
    _atom_site_aniso_U_22
    _atom_site_aniso_U_33
    _atom_site_aniso_U_12
    _atom_site_aniso_U_13
    _atom_site_aniso_U_23
    N1 0.0534(13) 0.0565(14) 0.0494(13) -0.0073(10) 0.0151(10) -0.0022(10)
    N2 0.0577(14) 0.0540(13) 0.0507(12) -0.0053(11) 0.0125(11) 0.0011(11)
    C1 0.0516(16) 0.0490(15) 0.0490(14) -0.0008(12) 0.0153(12) 0.0051(13)
    C2 0.0564(17) 0.0560(17) 0.0510(15) -0.0043(13) 0.0186(13) 0.0053(13)
    C3 0.0591(19) 0.072(2) 0.0619(18) -0.0102(15) 0.0113(15) 0.0075(15)
    C4 0.0465(17) 0.093(2) 0.088(2) -0.0013(17) 0.0074(16) 0.019(2)
    C5 0.062(2) 0.087(2) 0.107(3) 0.0197(18) 0.0343(19) 0.009(2)
    C6 0.0686(19) 0.0597(18) 0.0789(19) 0.0044(15) 0.0294(16) -0.0047(15)
    C7 0.081(2) 0.078(2) 0.0773(19) -0.0120(16) 0.0337(16) -0.0202(17)
    C8 0.096(3) 0.131(3) 0.091(2) -0.048(2) 0.017(2) -0.027(2)
    C9 0.0581(16) 0.0438(16) 0.0572(16) -0.0029(12) 0.0238(13) -0.0030(13)
    C10 0.0542(15) 0.0424(15) 0.0523(16) -0.0024(12) 0.0166(13) -0.0010(12)
    C11 0.0691(18) 0.0551(17) 0.0535(16) 0.0032(14) 0.0185(14) 0.0019(13)
    C12 0.0635(19) 0.0616(18) 0.0590(17) 0.0050(14) 0.0056(14) -0.0032(15)
    C13 0.0525(17) 0.0635(18) 0.0692(18) -0.0074(14) 0.0103(14) -0.0044(16)
_geom_special_details
;
Bond distances, angles <i>etc</i>. have been calculated using the rounded
fractional coordinates. All su's are estimated from the variances of the
(full) variance-covariance matrix. The cell e.s.d.'s are taken into account in
the estimation of distances, angles and torsion angles
;
loop_
    _geom_bond_atom_site_label_1
    _geom_bond_atom_site_label_2
    _geom_bond_site_symmetry_1
    _geom_bond_site_symmetry_2
    _geom_bond_distance
    _geom_bond_publ_flag
    N1 C1 . . 1.429(3) yes
    N1 C9 . . 1.276(3) yes
    N2 C10 . . 1.366(3) yes
    N2 C13 . . 1.354(3) yes
    N2 H2 . . 0.8600 no
    C1 C2 . . 1.389(3) no
    C1 C6 . . 1.381(4) no
    C2 C7 . . 1.502(4) no
    C2 C3 . . 1.400(4) no
    C3 C4 . . 1.378(4) no
    C3 C8 . . 1.506(4) no
    C4 C5 . . 1.374(5) no
    C5 C6 . . 1.376(4) no
    C9 C10 . . 1.429(4) no
    C10 C11 . . 1.372(3) no
    C11 C12 . . 1.390(4) no
    C12 C13 . . 1.358(4) no
    C4 H4 . . 0.9300 no
    C5 H5 . . 0.9300 no
    C6 H6 . . 0.9300 no
    C7 H7A . . 0.9600 no
    C7 H7B . . 0.9600 no
    C7 H7C . . 0.9600 no
    C8 H8A . . 0.9600 no
    C8 H8B . . 0.9600 no
    C8 H8C . . 0.9600 no
    C9 H9 . . 0.9300 no
    C11 H11 . . 0.9300 no
    C12 H12 . . 0.9300 no
    C13 H13 . . 0.9300 no
loop_
    _geom_angle_atom_site_label_1
    _geom_angle_atom_site_label_2
    _geom_angle_atom_site_label_3
    _geom_angle_site_symmetry_1
    _geom_angle_site_symmetry_2
    _geom_angle_site_symmetry_3
    _geom_angle
    _geom_angle_publ_flag
    C1 N1 C9 . . . 116.4(2) yes
    C10 N2 C13 . . . 109.3(2) yes
    C10 N2 H2 . . . 125.00 no
    C13 N2 H2 . . . 125.00 no
    N1 C1 C2 . . . 119.5(2) yes
    N1 C1 C6 . . . 119.4(2) yes
    C2 C1 C6 . . . 121.1(2) no
    C1 C2 C3 . . . 118.9(2) no
    C3 C2 C7 . . . 121.1(2) no
    C1 C2 C7 . . . 120.0(2) no
    C2 C3 C8 . . . 121.9(3) no
    C4 C3 C8 . . . 119.1(3) no
    C2 C3 C4 . . . 119.0(3) no
    C3 C4 C5 . . . 121.6(3) no
    C4 C5 C6 . . . 119.7(3) no
    C1 C6 C5 . . . 119.6(3) no
    N1 C9 C10 . . . 125.2(2) yes
    N2 C10 C11 . . . 107.0(2) yes
    C9 C10 C11 . . . 128.7(2) no
    N2 C10 C9 . . . 124.3(2) yes
    C10 C11 C12 . . . 108.0(2) no
    C11 C12 C13 . . . 107.4(2) no
    N2 C13 C12 . . . 108.4(2) yes
    C3 C4 H4 . . . 119.00 no
    C5 C4 H4 . . . 119.00 no
    C4 C5 H5 . . . 120.00 no
    C6 C5 H5 . . . 120.00 no
    C1 C6 H6 . . . 120.00 no
    C5 C6 H6 . . . 120.00 no
    C2 C7 H7A . . . 109.00 no
    C2 C7 H7B . . . 109.00 no
    C2 C7 H7C . . . 110.00 no
    H7A C7 H7B . . . 109.00 no
    H7A C7 H7C . . . 109.00 no
    H7B C7 H7C . . . 109.00 no
    C3 C8 H8A . . . 109.00 no
    C3 C8 H8B . . . 109.00 no
    C3 C8 H8C . . . 109.00 no
    H8A C8 H8B . . . 109.00 no
    H8A C8 H8C . . . 109.00 no
    H8B C8 H8C . . . 109.00 no
    N1 C9 H9 . . . 117.00 no
    C10 C9 H9 . . . 117.00 no
    C10 C11 H11 . . . 126.00 no
    C12 C11 H11 . . . 126.00 no
    C11 C12 H12 . . . 126.00 no
    C13 C12 H12 . . . 126.00 no
    N2 C13 H13 . . . 126.00 no
    C12 C13 H13 . . . 126.00 no
loop_
    _geom_torsion_atom_site_label_1
    _geom_torsion_atom_site_label_2
    _geom_torsion_atom_site_label_3
    _geom_torsion_atom_site_label_4
    _geom_torsion_site_symmetry_1
    _geom_torsion_site_symmetry_2
    _geom_torsion_site_symmetry_3
    _geom_torsion_site_symmetry_4
    _geom_torsion
    _geom_torsion_publ_flag
    C9 N1 C1 C2 . . . . -116.5(3) no
    C9 N1 C1 C6 . . . . 65.2(3) no
    C1 N1 C9 C10 . . . . -177.7(2) no
    C13 N2 C10 C9 . . . . -178.2(2) no
    C13 N2 C10 C11 . . . . 0.3(3) no
    C10 N2 C13 C12 . . . . 0.0(3) no
    N1 C1 C2 C3 . . . . -178.2(2) no
    N1 C1 C2 C7 . . . . 4.4(4) no
    C6 C1 C2 C3 . . . . 0.1(4) no
    C6 C1 C2 C7 . . . . -177.3(2) no
    N1 C1 C6 C5 . . . . 178.8(2) no
    C2 C1 C6 C5 . . . . 0.5(4) no
    C1 C2 C3 C4 . . . . 0.1(4) no
    C1 C2 C3 C8 . . . . -178.4(2) no
    C7 C2 C3 C4 . . . . 177.5(3) no
    C7 C2 C3 C8 . . . . -1.0(4) no
    C2 C3 C4 C5 . . . . -0.9(5) no
    C8 C3 C4 C5 . . . . 177.6(3) no
    C3 C4 C5 C6 . . . . 1.6(5) no
    C4 C5 C6 C1 . . . . -1.4(4) no
    N1 C9 C10 N2 . . . . 3.4(4) no
    N1 C9 C10 C11 . . . . -174.7(2) no
    N2 C10 C11 C12 . . . . -0.4(3) no
    C9 C10 C11 C12 . . . . 177.9(2) no
    C10 C11 C12 C13 . . . . 0.5(3) no
    C11 C12 C13 N2 . . . . -0.3(3) no
loop_
    _geom_hbond_atom_site_label_D
    _geom_hbond_atom_site_label_H
    _geom_hbond_atom_site_label_A
    _geom_hbond_site_symmetry_A
    _geom_hbond_distance_DH
    _geom_hbond_distance_HA
    _geom_hbond_distance_DA
    _geom_hbond_angle_DHA
    _geom_hbond_publ_flag
    N2 H2 N1 3_675 0.86 2.20 3.017(3) 158 yes
    C9 H9 Cg1 2_645 0.93 2.80 3.606(3) 145 yes
