# Supplementary material for: 2,3-Dimethyl-N-[(E)-(1H-pyrrol-2-yl)methyl­idene]aniline
Source: Acta Crystallogr Sect E Struct Rep Online. 2010 Aug 11;66(Pt 9):o2295. doi: 10.1107/S1600536810031867 (PMC3008077; doi:10.1107/S1600536810031867)
Supplement: Supplementary file 2 [file e-66-o2295-Isup2.hkl]

#
# h,k,l, Fc-squared, Fo-squared, sigma(Fo-squared) and status flag
#
data_I
_shelx_title ' NT17_0m in P2(1)/c'
_shelx_refln_list_code          4
_shelx_F_calc_maximum      123.76
_exptl_crystal_F_000       424.00
_reflns_d_resolution_high  0.8331
 
loop_
 _symmetry_equiv_pos_as_xyz
 'x, y, z'
 '-x, y+1/2, -z+1/2'
 '-x, -y, -z'
 'x, -y-1/2, z-1/2'
 
_cell_length_a    12.8684
_cell_length_b     7.1649
_cell_length_c    12.9517
_cell_angle_alpha  90.000
_cell_angle_beta  107.613
_cell_angle_gamma  90.000
 
_shelx_F_squared_multiplier     1.000
 
loop_
 _refln_index_h
 _refln_index_k
 _refln_index_l
 _refln_F_squared_calc
 _refln_F_squared_meas
 _refln_F_squared_sigma
 _refln_observed_status
   2   0   0     1963.19     1818.92     32.15 o
   3   0   0     1233.17     1181.96     22.73 o
   4   0   0     1333.11     1198.88     26.32 o
   5   0   0       21.24       14.80      2.80 o
   6   0   0     2938.27     3081.24     95.36 o
   7   0   0      101.75      135.99      7.88 o
   8   0   0      120.61      124.03      7.95 o
   9   0   0       92.84       80.29      6.91 o
  10   0   0        2.72        3.59      3.94 o
  11   0   0      122.85      123.53     13.48 o
  12   0   0       60.57       56.88      7.34 o
  13   0   0        5.22        4.11      6.59 o
  14   0   0        5.59       16.70     11.67 o
   1   1   0     3141.06     3001.90     32.81 o
   2   1   0     1066.99      942.04     12.41 o
   3   1   0       52.54       52.66      2.62 o
   4   1   0       34.55       34.51      2.25 o
   5   1   0      513.61      525.05     10.22 o
   6   1   0       16.69       15.34      2.39 o
   7   1   0       16.38       23.64      2.96 o
   8   1   0        3.92        0.65      2.35 o
   9   1   0       47.65       50.38      4.33 o
  10   1   0        0.99        0.33      2.88 o
  11   1   0        2.88        4.62      3.04 o
  12   1   0       18.07       11.67      4.18 o
  13   1   0        0.63        3.21      4.92 o
  14   1   0        3.03        6.31      5.53 o
   0   2   0       26.03       30.19      2.52 o
   1   2   0       86.57       84.18      2.14 o
   2   2   0      982.61      886.42     11.45 o
   3   2   0      184.14      180.26      4.83 o
   4   2   0       28.45       30.03      2.51 o
   5   2   0       36.24       33.66      2.29 o
   6   2   0      308.61      302.63      7.27 o
   7   2   0       15.12       13.89      3.33 o
   8   2   0       76.88       84.98      6.28 o
   9   2   0        0.08        1.16      3.48 o
  10   2   0        2.06        1.95      3.54 o
  11   2   0        1.66        1.18      3.71 o
  12   2   0        0.77       -3.23      4.54 o
  13   2   0        3.39        0.30      4.70 o
  14   2   0        0.02        1.22      5.21 o
   1   3   0      173.69      162.45      3.86 o
   2   3   0      234.54      232.86      4.48 o
   3   3   0      105.55      101.77      4.03 o
   4   3   0      154.74      175.38      4.71 o
   5   3   0      375.88      384.38      9.39 o
   6   3   0      182.27      194.40      6.59 o
   7   3   0       37.05       33.48      3.16 o
   8   3   0       18.56       23.58      4.18 o
   9   3   0       20.61       14.63      4.08 o
  10   3   0      112.53      120.24     18.47 o
  11   3   0       10.70        6.90      5.94 o
  12   3   0       51.74       64.48      7.32 o
  13   3   0        7.49        5.66      6.37 o
   0   4   0      343.58      350.67      7.89 o
   1   4   0       16.69       18.70      1.75 o
   2   4   0        7.76        9.58      1.37 o
   3   4   0      241.37      233.03      5.04 o
   4   4   0       10.73       13.59      2.10 o
   5   4   0       78.34       80.69      6.63 o
   6   4   0       34.13       41.25      4.22 o
   7   4   0        1.84       -1.29      2.39 o
   8   4   0       11.07        7.25      2.68 o
   9   4   0       27.14       24.16      4.62 o
  10   4   0       11.26        4.61      4.81 o
  11   4   0        7.31        0.80      5.24 o
  12   4   0        0.23       -0.31      5.74 o
  13   4   0        0.01        3.10      6.42 o
   1   5   0      107.29      117.72      4.66 o
   2   5   0       14.68       16.41      2.38 o
   3   5   0       12.48       15.08      3.02 o
   4   5   0        0.57       -1.10      2.53 o
   5   5   0        4.87        2.05      2.16 o
   6   5   0      116.15      117.24      6.08 o
   7   5   0      187.36      177.73      8.04 o
   8   5   0        0.03       -3.13      3.16 o
   9   5   0        0.28        0.03      4.36 o
  10   5   0       11.30        7.56      5.29 o
  11   5   0       12.33       21.85      9.28 o
   0   6   0      149.62      143.53     12.66 o
   1   6   0       53.54       40.87      5.47 o
   2   6   0       29.99       34.95      5.59 o
   3   6   0        1.80        2.63      2.82 o
   4   6   0        3.74        8.25      3.48 o
   5   6   0       36.82       31.30      8.81 o
   6   6   0       58.74       67.64      6.50 o
   7   6   0        5.91        8.49      5.56 o
   8   6   0        2.10        0.51      5.39 o
   9   6   0        0.17       -0.90      5.73 o
  10   6   0        0.27        0.45      6.51 o
   1   7   0        1.48       -0.73      5.37 o
   2   7   0        0.45        3.55      5.15 o
   3   7   0        4.22        3.57      5.10 o
   4   7   0        0.07        2.02      4.71 o
   5   7   0       14.21       12.04      5.95 o
   6   7   0        8.48        0.75      6.32 o
   7   7   0        5.76        7.39      8.59 o
   8   7   0        3.56        6.33      6.00 o
   0   8   0        5.79       34.02     11.96 o
   1   8   0        4.29       10.94      6.27 o
   2   8   0       21.52       12.21      6.52 o
   3   8   0        2.84        0.13      5.52 o
   4   8   0       37.58       41.59     12.29 o
   5   8   0        1.16        5.77      6.07 o
 -14   1   1        3.65        0.15      4.82 o
 -13   1   1       24.52       20.12      5.29 o
 -12   1   1      109.17      112.41      7.74 o
 -11   1   1        5.52        4.17      3.15 o
 -10   1   1      455.99      465.06     12.22 o
  -9   1   1       20.32       22.71      3.40 o
  -8   1   1      205.63      208.87      9.11 o
  -7   1   1       14.64       14.40      2.79 o
  -6   1   1      191.88      206.81      8.25 o
  -5   1   1      189.33      181.70      4.34 o
  -4   1   1       11.81       13.75      1.65 o
  -3   1   1      171.89      166.41      4.34 o
  -2   1   1     5052.79     4986.97     60.40 o
  -1   1   1     1361.96     1262.52     18.34 o
   0   1   1       74.91       72.57      2.49 o
   1   1   1      377.14      352.92      4.94 o
   2   1   1     1669.76     1540.03     18.49 o
   3   1   1      721.41      692.15     10.02 o
   4   1   1       80.03      103.98      3.55 o
   5   1   1     1255.05     1292.82     19.24 o
   6   1   1       40.67       44.88      3.02 o
   7   1   1       85.08      117.33      5.19 o
   8   1   1      156.07      161.18      6.59 o
   9   1   1        0.95       -1.24      2.72 o
  10   1   1        2.91        5.82      3.02 o
  11   1   1       38.31       34.86      4.53 o
  12   1   1        1.24       -1.90      3.84 o
  13   1   1       10.80        8.16      5.08 o
  14   1   1        0.12       -0.07      5.24 o
 -14   2   1        2.51        2.44      5.19 o
 -13   2   1        1.55       -0.45      4.52 o
 -12   2   1       59.06       50.10      6.70 o
 -11   2   1       60.42       44.37      5.84 o
 -10   2   1       33.26       25.64      7.11 o
  -9   2   1       28.47       26.48      5.05 o
  -8   2   1        5.02        1.75      4.29 o
  -7   2   1      228.38      207.54      7.21 o
  -6   2   1      343.94      347.38      8.76 o
  -5   2   1       68.20       65.69      3.00 o
  -4   2   1      164.71      166.68      4.21 o
  -3   2   1       27.43       26.39      1.95 o
  -2   2   1       33.37       26.63      2.09 o
  -1   2   1     3427.65     3333.23     44.27 o
   0   2   1     8418.87     8539.65     99.22 o
   1   2   1      707.52      631.87      8.71 o
   2   2   1      332.72      305.04      4.72 o
   3   2   1      203.70      208.63      4.07 o
   4   2   1       96.22      103.85      3.58 o
   5   2   1      120.43      147.03      5.16 o
   6   2   1       64.41       61.74      6.40 o
   7   2   1        2.76        5.66      2.86 o
   8   2   1        0.38       -1.62      2.87 o
   9   2   1      164.23      172.31      9.31 o
  10   2   1       31.05       17.79      4.63 o
  11   2   1      238.14      248.58     12.46 o
  12   2   1        0.37        7.05      4.31 o
  13   2   1        2.59        3.63      4.97 o
 -14   3   1        6.40        2.63      7.47 o
 -13   3   1        4.98        7.79      5.15 o
 -12   3   1       15.07       11.43      4.75 o
 -11   3   1        7.93        9.98      4.39 o
 -10   3   1       30.91       35.90      5.20 o
  -9   3   1       76.79       81.04      6.61 o
  -8   3   1        4.25        4.72      2.66 o
  -7   3   1        1.20        3.19      2.36 o
  -6   3   1        2.64        2.36      2.63 o
  -5   3   1       68.36       75.96      4.06 o
  -4   3   1      175.44      176.67      4.58 o
  -3   3   1      158.57      157.80      3.93 o
  -2   3   1       81.30       85.41      2.69 o
  -1   3   1       20.35       20.81      1.84 o
   0   3   1      279.83      273.25      5.29 o
   1   3   1      500.82      550.00      8.79 o
   2   3   1        1.05        3.39      1.61 o
   3   3   1        0.01       -0.34      2.56 o
   4   3   1       59.45       84.34      3.45 o
   5   3   1       15.84       11.94      2.14 o
   6   3   1        0.15        0.18      2.18 o
   7   3   1       72.98       64.90      5.57 o
   8   3   1       89.73       88.96      6.51 o
   9   3   1       41.11       46.84      5.47 o
  10   3   1       84.68       90.74      7.45 o
  11   3   1        1.29        2.09      4.29 o
  12   3   1        0.80        2.66      5.62 o
  13   3   1        1.05       -2.24      5.50 o
 -13   4   1        2.62        9.52      6.77 o
 -12   4   1        2.00        0.64      5.69 o
 -11   4   1       18.84       14.55      4.87 o
 -10   4   1        0.56        0.16      3.51 o
  -9   4   1       29.55       28.56      3.79 o
  -8   4   1       77.11       79.78      5.27 o
  -7   4   1       10.79        8.50      3.50 o
  -6   4   1       37.91       36.86      6.25 o
  -5   4   1      216.53      209.61      7.77 o
  -4   4   1        6.36        3.32      1.83 o
  -3   4   1      451.45      449.83     12.74 o
  -2   4   1     1245.86     1207.83     18.40 o
  -1   4   1      558.58      595.54     10.34 o
   0   4   1       75.72       72.72      3.53 o
   1   4   1      279.63      280.78      6.42 o
   2   4   1        0.18       -0.52      1.74 o
   3   4   1       23.06       23.50      3.08 o
   4   4   1       54.67       54.85      4.32 o
   5   4   1       38.83       42.89      4.72 o
   6   4   1      112.60      114.30      6.27 o
   7   4   1       29.92       23.76      4.54 o
   8   4   1        0.76       -4.57      3.05 o
   9   4   1       29.20       26.17      4.89 o
  10   4   1        0.05       -2.00      4.62 o
  11   4   1       45.87       49.48      8.19 o
  12   4   1        0.18        0.27      5.78 o
 -12   5   1        0.74       -6.88      7.04 o
 -11   5   1        1.09       13.38      7.74 o
 -10   5   1        1.28       -0.19      4.76 o
  -9   5   1        8.94       17.96      5.36 o
  -8   5   1        0.27       -4.17      3.16 o
  -7   5   1      253.59      236.06      9.29 o
  -6   5   1       81.94       82.52      5.72 o
  -5   5   1        8.76       14.51      3.41 o
  -4   5   1        4.13        6.50      2.30 o
  -3   5   1        0.86        1.55      2.17 o
  -2   5   1       28.74       33.29      3.12 o
  -1   5   1       34.92       39.11      3.90 o
   0   5   1      205.33      224.84      6.54 o
   1   5   1        2.05        3.22      2.17 o
   2   5   1        2.93        0.65      3.11 o
   3   5   1        6.83        2.74      2.58 o
   4   5   1        0.01       -1.13      2.63 o
   5   5   1      209.08      214.53      8.99 o
   6   5   1        0.01        0.76      3.45 o
   7   5   1       35.26       30.33      5.67 o
   8   5   1       25.21       20.10      7.11 o
   9   5   1        0.65       -5.90      3.93 o
  10   5   1        1.79       -6.59      8.57 o
  11   5   1       18.50       19.59      8.83 o
 -10   6   1        0.25        9.77      7.73 o
  -9   6   1       11.30        5.11      8.22 o
  -8   6   1        0.00        8.91      5.80 o
  -7   6   1        0.15        0.76      5.36 o
  -6   6   1      106.98      115.58     10.11 o
  -5   6   1       15.94       16.47      5.62 o
  -4   6   1       25.11       13.06      7.90 o
  -3   6   1       29.06       15.84      5.08 o
  -2   6   1        0.01       -0.92      2.25 o
  -1   6   1       39.21       45.49      4.95 o
   0   6   1       13.63       15.53      3.01 o
   1   6   1       28.71       35.06      5.43 o
   2   6   1        3.41        4.58      2.93 o
   3   6   1       34.05       32.68      4.64 o
   4   6   1       26.80       24.99      4.59 o
   5   6   1       55.03       53.22      6.23 o
   6   6   1       40.12       36.37      5.49 o
   7   6   1        9.57        5.35      4.23 o
   8   6   1       11.28        4.48      4.64 o
   9   6   1        3.55        3.90      7.03 o
  10   6   1        0.04       -4.48      5.74 o
  -8   7   1        0.76        0.49      6.11 o
  -7   7   1       29.24       26.12      7.40 o
  -6   7   1       80.22       99.15     10.33 o
  -5   7   1        0.68       -4.21      6.76 o
  -4   7   1        5.86        6.23      5.63 o
  -3   7   1       33.38       25.01      6.43 o
  -2   7   1       11.88        4.77      5.18 o
  -1   7   1        0.08       -1.97      4.73 o
   0   7   1        0.76       -2.26      4.13 o
   1   7   1        3.22        3.03      4.92 o
   2   7   1        2.01        0.22      5.11 o
   3   7   1        0.08       -2.46      6.03 o
   4   7   1       38.85       52.72      7.82 o
   5   7   1       49.01       39.86     12.45 o
   6   7   1       17.39       19.99      6.67 o
   7   7   1        2.52        6.65      6.23 o
   8   7   1        0.92        2.82      6.22 o
  -5   8   1       24.24       25.72      7.49 o
  -4   8   1        2.83        2.22      6.05 o
  -3   8   1        1.84        1.31      5.85 o
  -2   8   1        5.41       -1.75      5.93 o
  -1   8   1        0.11        0.35      6.11 o
   0   8   1       14.58        7.24      9.22 o
   1   8   1       30.70       41.27      7.74 o
   2   8   1        5.29       -5.98      5.70 o
   3   8   1       18.75       14.77      6.64 o
   4   8   1       10.50       14.61      8.60 o
   5   8   1        2.12        4.19      6.32 o
 -15   0   2       10.81       21.85      8.85 o
 -14   0   2        0.62        4.36      7.15 o
 -13   0   2        0.29        2.28      6.14 o
 -12   0   2       62.28       67.62      8.13 o
 -11   0   2        1.80       -1.74      4.18 o
 -10   0   2       36.52       29.17      5.63 o
  -9   0   2      110.41      118.13      8.45 o
  -8   0   2       25.28       23.80      4.36 o
  -7   0   2      222.06      212.75      9.44 o
  -6   0   2        0.31       -1.91      2.25 o
  -5   0   2      637.70      652.81     17.69 o
  -4   0   2     1494.62     1429.52     22.51 o
  -3   0   2      795.30      732.80     12.28 o
  -2   0   2     1726.60     1644.57     24.57 o
  -1   0   2      353.64      332.76      6.24 o
   0   0   2      274.73      284.80      5.92 o
   1   0   2     5069.16     5162.75     79.81 o
   2   0   2       37.27       42.74      2.96 o
   3   0   2      340.12      297.12      7.71 o
   4   0   2      684.86      679.42     14.79 o
   5   0   2      359.90      382.28     16.37 o
   6   0   2       60.35       79.19      7.50 o
   7   0   2      172.83      185.65     12.29 o
   8   0   2       16.64        9.09     16.58 o
   9   0   2       32.93       44.82      7.50 o
  10   0   2       29.21       30.96      6.86 o
  11   0   2      214.94      189.53     11.40 o
  12   0   2        1.09        1.52      5.69 o
  13   0   2        2.41       -2.70      6.69 o
 -15   1   2        4.79       -5.58      9.07 o
 -14   1   2        2.05       -0.83      4.88 o
 -13   1   2        2.59        6.65      4.23 o
 -12   1   2       34.81       28.26      4.95 o
 -11   1   2        1.74       -2.73      2.92 o
 -10   1   2      176.53      185.77      8.98 o
  -9   1   2      206.67      188.25      9.32 o
  -8   1   2      207.25      212.32      7.52 o
  -7   1   2      732.62      728.21     16.01 o
  -6   1   2       17.78       15.87      2.33 o
  -5   1   2       35.41       47.78      2.59 o
  -4   1   2      454.06      425.62      6.78 o
  -3   1   2     1868.25     1715.42     22.04 o
  -2   1   2     1143.93     1049.73     13.91 o
  -1   1   2    15317.04    18072.57    360.50 o
   0   1   2       63.10       55.20      3.75 o
   1   1   2     3342.81     3297.04     35.45 o
   2   1   2      337.28      320.37      4.37 o
   3   1   2        1.38        0.68      1.23 o
   4   1   2       40.32       41.84      2.67 o
   5   1   2      643.41      631.87     11.87 o
   6   1   2       29.87       28.67      3.24 o
   7   1   2      167.40      157.47      6.03 o
   8   1   2        1.86        1.42      2.69 o
   9   1   2       23.30       19.82      3.20 o
  10   1   2       11.75       13.30      3.27 o
  11   1   2       31.57       23.46      5.17 o
  12   1   2        5.99        0.95      4.16 o
  13   1   2        4.80        4.50      4.89 o
 -14   2   2       13.88       16.16      5.71 o
 -13   2   2        4.32       -0.14      5.53 o
 -12   2   2        0.07       -5.28      3.88 o
 -11   2   2      100.12      114.45      7.64 o
 -10   2   2       33.54       46.16      5.81 o
  -9   2   2       72.65       81.18      6.59 o
  -8   2   2       10.16        9.51      2.74 o
  -7   2   2        3.67        6.71      2.39 o
  -6   2   2      289.14      290.48      8.25 o
  -5   2   2     1488.39     1556.44     21.39 o
  -4   2   2       29.53       36.02      2.27 o
  -3   2   2     2142.61     2116.10     26.94 o
  -2   2   2     3858.87     3685.35     52.52 o
  -1   2   2     4594.51     4520.57     78.86 o
   0   2   2     2447.70     2225.35     36.67 o
   1   2   2      455.21      391.60      7.99 o
   2   2   2      266.17      264.09      5.02 o
   3   2   2      273.78      269.29      4.30 o
   4   2   2      118.63      144.49      4.36 o
   5   2   2       51.05       62.46      3.48 o
   6   2   2      295.97      275.24      8.19 o
   7   2   2       74.41       54.75      4.93 o
   8   2   2        0.33       -0.22      3.04 o
   9   2   2      109.17       94.56      7.15 o
  10   2   2       64.75       52.27      6.01 o
  11   2   2        0.70       -2.96      3.85 o
  12   2   2        2.20        2.80      4.53 o
  13   2   2        0.24       -3.39      5.81 o
 -14   3   2        0.15       -3.10      5.06 o
 -13   3   2        3.76       10.67      5.21 o
 -12   3   2       17.84       13.43      5.12 o
 -11   3   2        7.97        6.57      4.15 o
 -10   3   2       16.15       17.90      4.34 o
  -9   3   2       40.53       39.56      4.20 o
  -8   3   2       13.83        9.24      3.46 o
  -7   3   2      124.29      132.53      7.00 o
  -6   3   2       11.34        8.82      2.59 o
  -5   3   2       92.64       92.00      7.56 o
  -4   3   2        0.60       -0.54      1.50 o
  -3   3   2       14.17       18.32      2.27 o
  -2   3   2      171.62      166.05      6.47 o
  -1   3   2      282.84      281.52      6.78 o
   0   3   2       50.03       53.30      2.22 o
   1   3   2      192.47      195.64      4.30 o
   2   3   2      126.14      132.53      4.05 o
   3   3   2       20.98       32.15      2.99 o
   4   3   2      289.05      285.18      7.97 o
   5   3   2      190.01      186.17      8.32 o
   6   3   2       43.57       44.91      3.77 o
   7   3   2      192.52      183.71      8.13 o
   8   3   2        1.55        1.67      3.27 o
   9   3   2        7.02        7.82      5.32 o
  10   3   2       38.95       40.55      5.69 o
  11   3   2        0.97        1.36      6.16 o
  12   3   2        0.09        1.09      5.47 o
  13   3   2        0.52        3.76      6.24 o
 -13   4   2        0.89        2.23      5.72 o
 -12   4   2        0.18        1.96      4.74 o
 -11   4   2        3.40        0.51      4.02 o
 -10   4   2        1.60        5.40      3.19 o
  -9   4   2       28.70       26.37      4.20 o
  -8   4   2       37.72       24.20      3.78 o
  -7   4   2       64.84       67.71      5.54 o
  -6   4   2       46.19       42.54      4.97 o
  -5   4   2       16.94       13.04      2.29 o
  -4   4   2       14.91       11.61      2.20 o
  -3   4   2       65.77       62.38      4.41 o
  -2   4   2      214.33      200.88      5.62 o
  -1   4   2      166.99      162.46      5.02 o
   0   4   2       90.16       79.55      3.58 o
   1   4   2        0.66       -1.05      1.59 o
   2   4   2        3.81       -3.44      2.66 o
   3   4   2        6.08        1.14      2.35 o
   4   4   2       48.74       45.31      3.99 o
   5   4   2      105.24      108.61      6.09 o
   6   4   2      121.84      135.90      8.73 o
   7   4   2       17.33       12.43      4.22 o
   8   4   2       19.29       21.17      3.67 o
   9   4   2        3.36       13.45      5.61 o
  10   4   2       24.75       24.73      8.58 o
  11   4   2       38.00       24.01      9.82 o
  12   4   2        0.15       -4.48      5.60 o
 -12   5   2        2.28        8.28      7.42 o
 -11   5   2        5.12       -0.43     10.53 o
 -10   5   2        9.84        1.71      5.07 o
  -9   5   2       40.52       32.03      5.71 o
  -8   5   2       21.04       25.93      4.48 o
  -7   5   2       26.72       23.34      4.02 o
  -6   5   2        0.32       -1.58      2.53 o
  -5   5   2        6.15        7.89      3.77 o
  -4   5   2       91.02       98.72      5.59 o
  -3   5   2      174.22      173.75      7.20 o
  -2   5   2       25.68       24.28      3.10 o
  -1   5   2       72.69       70.55      4.39 o
   0   5   2        4.04        0.49      2.27 o
   1   5   2        3.48        4.07      2.09 o
   2   5   2        1.08        4.06      2.42 o
   3   5   2        1.33        0.71      2.55 o
   4   5   2      114.39      107.10      7.26 o
   5   5   2       36.78       42.78      4.58 o
   6   5   2       80.88       87.45      7.40 o
   7   5   2        0.64       -0.79      3.62 o
   8   5   2       68.00       59.64      7.07 o
   9   5   2       25.80       29.67      6.33 o
  10   5   2        5.46       14.83      5.82 o
  11   5   2       11.03       14.67      6.28 o
 -10   6   2        9.26       13.44      7.60 o
  -9   6   2        1.04       -1.48      6.44 o
  -8   6   2        9.45       -5.24      6.02 o
  -7   6   2       25.90       28.68      7.21 o
  -6   6   2        3.04        2.74      3.62 o
  -5   6   2       27.89       33.24      4.71 o
  -4   6   2       39.00       40.67      9.27 o
  -3   6   2       39.81       39.34      4.21 o
  -2   6   2        1.15       -0.06      2.59 o
  -1   6   2       42.44       48.53      5.84 o
   0   6   2        2.42        5.60      2.73 o
   1   6   2        1.68       -2.49      2.38 o
   2   6   2        1.18       -1.55      3.02 o
   3   6   2       43.72       34.69      5.03 o
   4   6   2        2.01       -3.52      3.30 o
   5   6   2       54.13       66.09      7.57 o
   6   6   2       12.82        7.00      5.73 o
   7   6   2        4.64        5.29      4.61 o
   8   6   2        4.27        4.08      4.78 o
   9   6   2        0.76       -0.08      4.78 o
  -8   7   2        1.24       -2.13      6.34 o
  -7   7   2       63.79       59.29     15.59 o
  -6   7   2       37.39       44.23      7.74 o
  -5   7   2        3.14       -1.74      5.18 o
  -4   7   2        4.87        0.76      5.16 o
  -3   7   2       50.89       48.66      7.56 o
  -2   7   2       12.36       11.26      5.37 o
  -1   7   2       33.13       27.89      8.59 o
   0   7   2       31.47       28.35      6.75 o
   1   7   2        0.00        3.44      4.18 o
   2   7   2        5.24        4.87      5.90 o
   3   7   2       15.63       14.70      5.68 o
   4   7   2        0.58       -5.81      6.00 o
   5   7   2        0.90        2.36      5.56 o
   6   7   2        0.01        3.67      6.62 o
   7   7   2        0.36       -0.72      5.67 o
  -5   8   2        0.07        5.59      6.29 o
  -4   8   2        8.03       13.21      6.76 o
  -3   8   2        6.14       13.51      6.60 o
  -2   8   2        0.08        3.02      8.41 o
  -1   8   2        0.06       -7.45      5.12 o
   0   8   2        0.36        4.11      5.79 o
   1   8   2        1.31        9.63      7.22 o
   2   8   2       12.50       13.85      6.24 o
   3   8   2        5.81        0.86      6.24 o
   4   8   2        8.15       13.21      6.53 o
 -15   1   3        3.84        1.27      5.73 o
 -14   1   3        7.02       10.85      5.68 o
 -13   1   3       23.78       34.07      6.12 o
 -12   1   3        2.48        6.83      3.97 o
 -11   1   3       32.73       33.38      4.90 o
 -10   1   3       66.25       67.23      5.75 o
  -9   1   3       30.62       28.10      3.90 o
  -8   1   3       22.47       27.11      3.28 o
  -7   1   3        2.10        4.15      2.15 o
  -6   1   3       20.49       21.82      2.48 o
  -5   1   3      122.67      127.12      4.30 o
  -4   1   3       31.62       40.36      2.16 o
  -3   1   3      128.88      120.78      3.04 o
  -2   1   3      802.84      770.80     11.01 o
  -1   1   3    11016.01    11777.22    167.44 o
   0   1   3      384.68      352.28      6.54 o
   1   1   3     1160.06     1094.66     14.06 o
   2   1   3        3.70        4.00      1.12 o
   3   1   3       38.03       47.76      2.01 o
   4   1   3       47.77       53.22      3.02 o
   5   1   3      444.96      477.99     14.92 o
   6   1   3       35.77       59.36      7.01 o
   7   1   3       10.69       12.30      2.37 o
   8   1   3        5.17        0.38      2.12 o
   9   1   3        1.99        2.37      2.30 o
  10   1   3       35.36       31.94      5.11 o
  11   1   3        0.46        3.37      4.07 o
  12   1   3        1.68        3.52      4.80 o
  13   1   3        0.04       10.50      5.42 o
 -14   2   3        1.99        2.33      5.10 o
 -13   2   3        7.45        7.00      4.79 o
 -12   2   3        5.76        6.16      4.32 o
 -11   2   3      116.81      127.22      8.11 o
 -10   2   3        5.81        8.86      3.60 o
  -9   2   3       14.84       12.75      2.99 o
  -8   2   3       51.33       51.63      4.14 o
  -7   2   3       77.92       79.13      4.91 o
  -6   2   3      208.47      205.33      6.13 o
  -5   2   3      384.66      425.41     10.13 o
  -4   2   3        6.51        8.23      1.57 o
  -3   2   3      447.52      453.50      8.66 o
  -2   2   3       24.60       24.03      1.99 o
  -1   2   3      293.46      302.51      8.44 o
   0   2   3     3517.79     3498.73     56.49 o
   1   2   3      521.14      467.63      8.56 o
   2   2   3      404.82      441.70      7.35 o
   3   2   3       51.56       55.94      2.97 o
   4   2   3      248.48      283.72      5.62 o
   5   2   3       12.49       13.50      1.93 o
   6   2   3        3.57        2.79      2.35 o
   7   2   3       27.21       32.40      4.44 o
   8   2   3       17.54       17.77      3.88 o
   9   2   3        7.13        2.99      3.71 o
  10   2   3       11.11        5.02      4.05 o
  11   2   3        4.68        9.06      4.53 o
  12   2   3        0.09        1.89      5.86 o
  13   2   3        2.82        4.53      6.34 o
 -14   3   3        0.50       -2.52      4.89 o
 -13   3   3        1.52        7.72      5.03 o
 -12   3   3       66.61       65.91      7.77 o
 -11   3   3        1.33       -4.32      3.82 o
 -10   3   3      139.60      126.43      7.23 o
  -9   3   3      244.50      254.25      9.71 o
  -8   3   3      281.40      265.85      9.15 o
  -7   3   3      245.83      242.78      8.16 o
  -6   3   3       39.05       48.55      3.87 o
  -5   3   3      419.82      443.18     10.95 o
  -4   3   3      944.36      963.99     20.09 o
  -3   3   3     1809.50     1804.89     30.27 o
  -2   3   3      554.41      538.27     10.55 o
  -1   3   3      523.38      482.37     14.00 o
   0   3   3      486.42      527.27     11.84 o
   1   3   3      646.81      626.60     15.24 o
   2   3   3      300.56      324.07      6.91 o
   3   3   3       72.12       64.76      3.32 o
   4   3   3        5.58        6.79      2.22 o
   5   3   3       29.45       29.56      5.22 o
   6   3   3       75.79       83.17      4.22 o
   7   3   3       56.74       62.22      5.15 o
   8   3   3      174.96      177.92      8.83 o
   9   3   3       77.99       80.72     10.34 o
  10   3   3      110.29      136.47     21.67 o
  11   3   3        0.58       -3.04      6.09 o
  12   3   3        2.31       10.98     12.17 o
 -13   4   3       13.96       18.27      7.05 o
 -12   4   3        5.66        4.13      4.81 o
 -11   4   3        0.51       -0.87      3.44 o
 -10   4   3        0.08       -4.57      3.05 o
  -9   4   3        5.17        2.94      3.22 o
  -8   4   3        5.98        6.35      4.08 o
  -7   4   3       22.82       21.96      3.79 o
  -6   4   3        8.98        2.68      2.54 o
  -5   4   3       46.83       54.44      6.37 o
  -4   4   3       13.84       15.14      3.23 o
  -3   4   3       91.45       94.10      6.88 o
  -2   4   3      292.90      263.86      7.55 o
  -1   4   3       25.02       19.12      3.66 o
   0   4   3       34.65       33.33      2.32 o
   1   4   3        0.38        0.34      1.70 o
   2   4   3      227.39      201.94      8.46 o
   3   4   3       24.48       31.96      3.24 o
   4   4   3      171.65      179.81      7.16 o
   5   4   3       11.02        8.23      3.06 o
   6   4   3      339.30      344.38     14.08 o
   7   4   3        8.12        6.96      3.88 o
   8   4   3        0.67       -2.04      3.82 o
   9   4   3       90.30      100.66     14.51 o
  10   4   3       15.73       10.98      7.00 o
  11   4   3       10.11        1.32      6.55 o
 -12   5   3        3.67        6.30      7.45 o
 -11   5   3        0.98       -3.69      6.49 o
 -10   5   3        0.57        4.74      4.17 o
  -9   5   3       31.79       23.80      5.16 o
  -8   5   3       14.78       12.35      4.83 o
  -7   5   3       19.44       11.85      6.09 o
  -6   5   3        1.49       -4.72      3.15 o
  -5   5   3       15.33       16.10      3.72 o
  -4   5   3        2.96        0.35      2.60 o
  -3   5   3      102.80       97.15      5.37 o
  -2   5   3       52.37       54.14      4.04 o
  -1   5   3        3.12        1.78      2.23 o
   0   5   3        9.75        5.47      2.24 o
   1   5   3        3.30        0.30      2.02 o
   2   5   3       46.10       46.25      3.65 o
   3   5   3        0.62        3.92      2.68 o
   4   5   3       85.72       88.13      5.80 o
   5   5   3        2.04        2.29      3.06 o
   6   5   3        0.99        0.09      3.45 o
   7   5   3        3.89        7.88      4.43 o
   8   5   3        3.14        3.51      4.60 o
   9   5   3        0.54        6.15      4.91 o
  10   5   3       30.40       33.25      6.81 o
 -11   6   3        1.44       13.15      8.08 o
 -10   6   3        9.89        0.75      7.18 o
  -9   6   3        1.94        3.25      6.52 o
  -8   6   3      109.30      104.35     12.54 o
  -7   6   3       35.10       31.05      7.34 o
  -6   6   3        7.02       -2.58      4.42 o
  -5   6   3        0.12        1.42      3.61 o
  -4   6   3      195.34      196.78      9.87 o
  -3   6   3      116.21      109.47      8.04 o
  -2   6   3       89.83      101.43      5.92 o
  -1   6   3       85.35       93.49      5.65 o
   0   6   3        0.09       -1.27      2.60 o
   1   6   3        6.87        4.79      2.96 o
   2   6   3       15.00       16.48      4.11 o
   3   6   3       35.58       41.75      5.16 o
   4   6   3       27.11       11.97      4.38 o
   5   6   3       22.08       21.36      4.74 o
   6   6   3        0.16        4.63      4.20 o
   7   6   3       14.11       14.63      5.28 o
   8   6   3        0.67        4.30      5.09 o
   9   6   3        5.24        2.79      5.18 o
  -8   7   3        0.17       -4.09      8.13 o
  -7   7   3       30.30       27.64      7.10 o
  -6   7   3       10.00       19.80      6.49 o
  -5   7   3       58.64       55.60      8.44 o
  -4   7   3       24.04       20.48      8.89 o
  -3   7   3        3.84       15.00      5.25 o
  -2   7   3        0.36        4.25      4.78 o
  -1   7   3       10.52        9.93      5.76 o
   0   7   3        6.35        4.15      4.86 o
   1   7   3       16.96       17.77      5.80 o
   2   7   3       14.68        9.39      6.71 o
   3   7   3        0.14       -5.49      4.67 o
   4   7   3        0.19        0.53      5.11 o
   5   7   3        0.22        4.65      5.52 o
   6   7   3        0.01       -0.81      5.38 o
   7   7   3        1.68        7.78      6.78 o
  -5   8   3        2.30        4.39      6.38 o
  -4   8   3        5.21        3.18      5.98 o
  -3   8   3        4.62        3.75      6.30 o
  -2   8   3        4.93       19.50     10.64 o
  -1   8   3        1.85       -0.53      5.74 o
   0   8   3        0.28        5.96      6.14 o
   1   8   3        1.24       -9.28      6.19 o
   2   8   3       13.06       10.11     19.86 o
   3   8   3       22.17       25.09      7.38 o
 -15   0   4        0.01        0.68      7.34 o
 -14   0   4        9.65       14.30      7.86 o
 -13   0   4       21.68       14.27      6.17 o
 -12   0   4        6.51       -2.27      4.43 o
 -11   0   4      494.19      523.13     18.83 o
 -10   0   4      249.63      270.16     14.99 o
  -9   0   4      500.38      478.19     26.62 o
  -8   0   4       50.39       65.07      6.32 o
  -7   0   4        0.28       -0.65      2.58 o
  -6   0   4      228.85      216.80      7.16 o
  -5   0   4      559.83      541.14     10.83 o
  -4   0   4       24.62       23.25      2.50 o
  -3   0   4      473.71      451.03      9.47 o
  -2   0   4       31.83       29.47      2.45 o
  -1   0   4      610.52      534.85     10.21 o
   0   0   4       63.14       62.90      3.35 o
   1   0   4      147.42      113.45      3.82 o
   2   0   4      140.54      124.83      5.11 o
   3   0   4      124.67      152.86      4.92 o
   4   0   4     1059.81     1083.51     22.07 o
   5   0   4      111.25      105.27      5.86 o
   6   0   4      245.57      239.19     13.05 o
   7   0   4       81.67       88.29      8.97 o
   8   0   4        0.09       -4.60      3.75 o
   9   0   4        8.80        0.32      4.73 o
  10   0   4       15.40        4.52      5.63 o
  11   0   4       26.75       25.30      7.42 o
  12   0   4        8.73       14.32      6.84 o
  13   0   4        7.82       11.97      7.90 o
 -15   1   4        3.23       10.71      5.89 o
 -14   1   4        0.04        5.13      5.26 o
 -13   1   4       10.21        5.60      4.76 o
 -12   1   4       36.53       36.64      5.34 o
 -11   1   4       82.33       75.06      6.40 o
 -10   1   4      632.69      597.63     17.22 o
  -9   1   4       20.47       21.86      3.39 o
  -8   1   4       41.55       44.93      3.91 o
  -7   1   4       72.99       74.18      4.50 o
  -6   1   4        1.07       -2.65      1.77 o
  -5   1   4      279.39      251.77      5.28 o
  -4   1   4     1264.93     1309.52     15.63 o
  -3   1   4      637.92      593.49     11.08 o
  -2   1   4     1173.80     1066.73     14.88 o
  -1   1   4      793.77      831.38     11.83 o
   0   1   4        2.79        4.34      1.77 o
   1   1   4        2.16       -0.40      1.27 o
   2   1   4      259.20      274.81      4.87 o
   3   1   4       63.06       73.13      2.83 o
   4   1   4       39.96       42.03      2.52 o
   5   1   4      107.79      105.21      4.77 o
   6   1   4       37.71       31.78      3.45 o
   7   1   4      113.78      117.28      7.08 o
   8   1   4       98.27       98.44      5.00 o
   9   1   4      126.52      138.93      8.63 o
  10   1   4       44.51       26.59      5.02 o
  11   1   4       14.45       11.70      5.79 o
  12   1   4        7.05        6.64      5.02 o
 -15   2   4        1.91       11.98      6.64 o
 -14   2   4        6.86        4.74      5.50 o
 -13   2   4       13.59       20.40      5.60 o
 -12   2   4        0.45       -3.81      5.14 o
 -11   2   4        0.30       -0.14      3.99 o
 -10   2   4      127.13      128.34      6.83 o
  -9   2   4       28.50       25.67      3.59 o
  -8   2   4       61.79       79.02      4.92 o
  -7   2   4        0.10        0.49      2.90 o
  -6   2   4       31.52       34.33      3.49 o
  -5   2   4      152.97      162.16      4.62 o
  -4   2   4      564.82      534.58     12.89 o
  -3   2   4        9.88       12.15      1.81 o
  -2   2   4       43.81       55.69      3.90 o
  -1   2   4      132.52      130.27      5.51 o
   0   2   4      599.35      585.95     12.41 o
   1   2   4       73.70       62.88      5.13 o
   2   2   4       63.15       71.36      3.10 o
   3   2   4      436.19      454.20     10.13 o
   4   2   4      100.13       97.96      5.02 o
   5   2   4       20.66       19.71      2.52 o
   6   2   4       40.21       47.20      3.36 o
   7   2   4       58.75       67.49      7.20 o
   8   2   4        1.44       -0.48      2.90 o
   9   2   4        1.57        1.28      3.43 o
  10   2   4        8.02       11.40      4.37 o
  11   2   4        0.56        6.26      5.56 o
  12   2   4        0.23        1.86      5.91 o
 -14   3   4        0.24        1.40      5.19 o
 -13   3   4        0.99       -2.87      4.48 o
 -12   3   4        0.27        1.03      4.09 o
 -11   3   4        8.77        4.51      3.56 o
 -10   3   4        3.55        6.30      3.45 o
  -9   3   4        0.78       -0.10      2.88 o
  -8   3   4        9.61        8.76      3.43 o
  -7   3   4        2.54        1.35      4.21 o
  -6   3   4      151.26      158.58      6.43 o
  -5   3   4        3.38        5.27      2.63 o
  -4   3   4      739.74      705.74     15.59 o
  -3   3   4       94.29       87.32      4.06 o
  -2   3   4       11.08       10.47      4.18 o
  -1   3   4      220.88      186.47     10.98 o
   0   3   4      204.86      245.15      9.76 o
   1   3   4      124.66      120.68      5.65 o
   2   3   4       72.55       71.49      3.54 o
   3   3   4       13.78       10.50      1.99 o
   4   3   4       14.02       18.28      3.02 o
   5   3   4        6.64        2.47      2.58 o
   6   3   4       97.06       96.46      7.18 o
   7   3   4        9.02        5.11      4.07 o
   8   3   4       82.53       79.70      8.78 o
   9   3   4        0.02        3.33      4.23 o
  10   3   4        0.04       -3.56      4.15 o
  11   3   4        0.58        0.83      4.86 o
  12   3   4        0.01       -2.01      5.45 o
 -13   4   4        0.04       -0.19      6.01 o
 -12   4   4        0.18       -2.48      5.65 o
 -11   4   4        0.92        0.16      3.63 o
 -10   4   4       36.43       27.28      4.34 o
  -9   4   4        0.03       -1.24      3.48 o
  -8   4   4       82.68       75.49      5.44 o
  -7   4   4        0.74        2.24      2.17 o
  -6   4   4       73.46       85.64      5.98 o
  -5   4   4       55.69       61.16      7.87 o
  -4   4   4      568.95      554.46     13.50 o
  -3   4   4      225.58      194.11      8.70 o
  -2   4   4       43.15       36.09      3.80 o
  -1   4   4      227.77      237.76     20.72 o
   0   4   4       17.00       19.56      4.35 o
   1   4   4        1.22        0.17      2.82 o
   2   4   4      155.86      163.57      4.87 o
   3   4   4      194.31      219.52      7.78 o
   4   4   4       58.81       55.19      3.76 o
   5   4   4      125.71      138.51      7.97 o
   6   4   4       17.07       19.62      5.52 o
   7   4   4      109.64      106.49     10.79 o
   8   4   4       22.59       20.53      7.29 o
   9   4   4       44.85       42.96      6.49 o
  10   4   4       32.98       40.12      6.74 o
  11   4   4        3.83        7.19      5.62 o
 -12   5   4        8.50        1.19      7.85 o
 -11   5   4        0.04       -1.51      6.65 o
 -10   5   4       34.26       23.58      6.72 o
  -9   5   4       21.28       10.54      4.76 o
  -8   5   4       40.38       47.09      9.76 o
  -7   5   4       42.00       41.32      6.20 o
  -6   5   4       16.27       15.17      3.77 o
  -5   5   4       81.28       80.00      5.90 o
  -4   5   4      272.32      283.57      9.57 o
  -3   5   4       97.62      118.33      6.24 o
  -2   5   4       65.04       81.54      5.66 o
  -1   5   4       16.94       19.83      2.59 o
   0   5   4       81.08       92.30      5.93 o
   1   5   4        1.20       -1.01      1.83 o
   2   5   4        1.68       -0.42      2.28 o
   3   5   4        2.30       -1.79      2.31 o
   4   5   4       64.74       60.56      4.40 o
   5   5   4        4.94        2.50      2.69 o
   6   5   4        0.10       -2.74      3.72 o
   7   5   4        9.90       10.52      4.81 o
   8   5   4       14.82       16.37      5.23 o
   9   5   4       11.09        9.91      5.59 o
  10   5   4       46.01       51.32     12.60 o
 -11   6   4        0.83       -0.85      7.79 o
 -10   6   4        3.33        9.43      7.17 o
  -9   6   4        6.34        3.53      6.87 o
  -8   6   4       32.83       24.57      6.10 o
  -7   6   4        0.44        3.75      4.39 o
  -6   6   4       10.28        8.73      4.46 o
  -5   6   4        0.04       -1.60      4.17 o
  -4   6   4       73.17       73.41      6.54 o
  -3   6   4        0.24        1.71      3.52 o
  -2   6   4        2.93        5.57      3.50 o
  -1   6   4        9.39        8.01      3.26 o
   0   6   4       24.59       26.61      4.11 o
   1   6   4        0.41        1.13      3.19 o
   2   6   4        0.38        0.96      3.03 o
   3   6   4        2.60        2.45      3.70 o
   4   6   4        0.04        5.45      3.85 o
   5   6   4        0.56       -4.55      4.40 o
   6   6   4        5.40        4.94      4.68 o
   7   6   4        0.32        2.68      4.51 o
   8   6   4        1.30        8.48      5.58 o
  -8   7   4        8.96        3.86      6.54 o
  -7   7   4        9.64       14.44      7.09 o
  -6   7   4        3.23       -2.08      5.64 o
  -5   7   4       40.26       43.74      8.00 o
  -4   7   4       19.51       20.14      6.22 o
  -3   7   4       18.25       22.61      5.94 o
  -2   7   4        0.21        5.43      4.33 o
  -1   7   4        1.31        7.17      4.00 o
   0   7   4        7.65       13.67      4.36 o
   1   7   4        3.84        0.53      3.89 o
   2   7   4       19.97       20.42      5.19 o
   3   7   4        3.42        2.61      5.07 o
   4   7   4       24.06       36.70      7.51 o
   5   7   4        0.01        2.61      5.80 o
   6   7   4       10.84        8.07      6.45 o
  -5   8   4        2.75        7.03      6.84 o
  -4   8   4        6.99       10.35      6.53 o
  -3   8   4        4.87       15.46      6.59 o
  -2   8   4        0.00        0.61      5.55 o
  -1   8   4        6.75        9.73      6.03 o
   0   8   4        6.45        4.38      5.77 o
   1   8   4        7.23       -4.71      9.75 o
   2   8   4        1.46       -4.52      7.21 o
 -15   1   5        0.44       -3.28      5.17 o
 -14   1   5        3.00       -1.40      4.92 o
 -13   1   5        0.10       -0.90      4.43 o
 -12   1   5       11.54        7.80      4.60 o
 -11   1   5        9.93       10.73      4.04 o
 -10   1   5      163.03      171.71      7.93 o
  -9   1   5       54.55       52.41      4.54 o
  -8   1   5        1.88       -3.23      2.15 o
  -7   1   5       60.45       55.48      4.04 o
  -6   1   5     1035.71     1109.12     19.01 o
  -5   1   5       71.64       71.71      3.18 o
  -4   1   5       48.97       52.10      2.36 o
  -3   1   5       63.76       62.55      2.43 o
  -2   1   5      394.30      379.86      6.82 o
  -1   1   5      311.53      311.87      5.85 o
   0   1   5      518.30      515.94      8.89 o
   1   1   5      827.56      834.56     12.42 o
   2   1   5       27.50       23.29      1.77 o
   3   1   5       48.68       58.66      2.65 o
   4   1   5        0.84        6.06      1.65 o
   5   1   5        0.63       -1.09      2.00 o
   6   1   5      105.41      103.93      7.53 o
   7   1   5      195.79      197.11      7.68 o
   8   1   5        5.81       -2.61      2.91 o
   9   1   5        0.10       -1.39      3.15 o
  10   1   5        1.61        1.87      3.71 o
  11   1   5        7.93        4.44      5.69 o
  12   1   5        5.93       12.01      6.40 o
 -15   2   5        3.32        4.19      5.69 o
 -14   2   5        0.26       -5.90      5.73 o
 -13   2   5        4.82        9.84      5.02 o
 -12   2   5       18.41       15.12      4.87 o
 -11   2   5       42.48       41.13      5.00 o
 -10   2   5       89.79      100.81      6.69 o
  -9   2   5       42.69       45.24      4.32 o
  -8   2   5        2.10        2.26      2.49 o
  -7   2   5       40.27       49.41      3.52 o
  -6   2   5      115.74      130.07      4.81 o
  -5   2   5      251.22      255.52      6.33 o
  -4   2   5      304.27      289.28      9.92 o
  -3   2   5       57.91       56.64      3.20 o
  -2   2   5      324.80      332.64     11.56 o
  -1   2   5       73.57       79.32      5.94 o
   0   2   5      578.36      560.79     20.78 o
   1   2   5     1527.94     1578.65     26.66 o
   2   2   5        9.20        9.21      2.64 o
   3   2   5       13.89       12.42      2.75 o
   4   2   5      233.51      240.19      7.52 o
   5   2   5       36.29       49.00      4.49 o
   6   2   5      188.73      195.53      7.20 o
   7   2   5      141.68      148.65      7.12 o
   8   2   5       17.81       11.29      3.57 o
   9   2   5        4.00        9.86      4.98 o
  10   2   5        0.03        4.27      4.41 o
  11   2   5        0.76        3.63      4.62 o
  12   2   5        0.84       -4.20      5.58 o
 -14   3   5       14.84        9.06      6.64 o
 -13   3   5        5.53       13.98      5.39 o
 -12   3   5        0.78       -0.03      3.82 o
 -11   3   5       14.51       16.68      4.22 o
 -10   3   5       29.24       35.97      4.73 o
  -9   3   5        4.69        3.52      3.23 o
  -8   3   5        0.16       -3.43      2.29 o
  -7   3   5       58.76       64.41      5.55 o
  -6   3   5       17.01       26.68      3.93 o
  -5   3   5        7.78        4.57      2.93 o
  -4   3   5      219.75      233.73      6.98 o
  -3   3   5      515.94      572.42     11.70 o
  -2   3   5      341.53      356.45     16.11 o
  -1   3   5     1174.16     1129.03     28.55 o
   0   3   5       17.76       20.54      3.93 o
   1   3   5      214.40      203.46      7.83 o
   2   3   5       23.88       24.56      2.28 o
   3   3   5       11.57       12.68      2.44 o
   4   3   5       29.26       31.05      3.46 o
   5   3   5      141.44      145.42      6.84 o
   6   3   5       92.58       89.50      6.30 o
   7   3   5      113.36      121.98      8.22 o
   8   3   5       52.85       39.98      5.90 o
   9   3   5       54.95       56.77      7.54 o
  10   3   5        3.74        4.09      5.71 o
  11   3   5        0.06        3.31      5.22 o
 -13   4   5        4.07        5.08      6.29 o
 -12   4   5        0.02        1.74      4.71 o
 -11   4   5       48.56       46.63      6.55 o
 -10   4   5      139.31      135.63      9.26 o
  -9   4   5       52.37       52.82      4.97 o
  -8   4   5       12.73       13.03      3.26 o
  -7   4   5        0.88        2.56      3.41 o
  -6   4   5      100.12       98.96      6.47 o
  -5   4   5        4.05        5.86      3.25 o
  -4   4   5      205.27      204.48      7.34 o
  -3   4   5      125.70      119.27      4.74 o
  -2   4   5        0.52        0.36      3.42 o
  -1   4   5        1.24        6.12      3.71 o
   0   4   5      248.74      245.00      9.69 o
   1   4   5        5.78       11.29      3.26 o
   2   4   5       64.20       68.96      3.95 o
   3   4   5       32.11       28.81      2.90 o
   4   4   5       12.88       17.90      3.33 o
   5   4   5       34.52       37.52      5.79 o
   6   4   5        0.01       -0.86      4.42 o
   7   4   5       79.66       75.04     12.58 o
   8   4   5       26.31       30.12      5.82 o
   9   4   5       27.93       25.20      5.73 o
  10   4   5        3.36        2.41      5.14 o
 -12   5   5        8.05       13.63      6.66 o
 -11   5   5       23.47       24.35      7.18 o
 -10   5   5        4.24        4.73      4.89 o
  -9   5   5       11.65        7.60      4.74 o
  -8   5   5        1.01        1.90      4.70 o
  -7   5   5        3.24        1.13      7.48 o
  -6   5   5        2.02        0.22      3.23 o
  -5   5   5      212.34      242.61     12.44 o
  -4   5   5      195.13      178.91      7.48 o
  -3   5   5      119.21      125.15      6.13 o
  -2   5   5       15.28       23.30      3.35 o
  -1   5   5        0.01       -3.69      3.85 o
   0   5   5        3.26        2.98      5.10 o
   1   5   5        9.75       10.44      2.60 o
   2   5   5       58.80       65.41      4.02 o
   3   5   5        4.66        2.88      3.19 o
   4   5   5        5.38        1.79      2.78 o
   5   5   5        5.59       -1.11      3.71 o
   6   5   5       33.80       27.84      5.24 o
   7   5   5       22.13       20.35      6.04 o
   8   5   5        3.02        9.22      4.87 o
   9   5   5        0.25        2.23      5.35 o
 -10   6   5        2.85       -5.20      6.63 o
  -9   6   5        1.07        3.51      5.14 o
  -8   6   5        2.28       -0.04      4.74 o
  -7   6   5        0.48       -1.67      4.61 o
  -6   6   5        0.21        3.29      4.29 o
  -5   6   5       67.29       67.64      7.41 o
  -4   6   5        7.84       10.99      4.20 o
  -3   6   5        5.98        0.68      3.57 o
  -2   6   5        4.33        5.76      3.47 o
  -1   6   5       10.21        6.43      3.37 o
   0   6   5       37.08       36.35      5.38 o
   1   6   5       58.23       57.67      5.57 o
   2   6   5       19.50       20.89      4.10 o
   3   6   5       47.02       43.57      5.72 o
   4   6   5        3.74       -1.25      3.86 o
   5   6   5       44.09       57.33      7.83 o
   6   6   5        0.08       -3.67      4.26 o
   7   6   5       16.99       11.11      5.46 o
  -8   7   5        4.81        0.23      6.86 o
  -7   7   5        0.23       -9.21     10.32 o
  -6   7   5        2.96        6.44      5.81 o
  -5   7   5       19.82        8.44      6.01 o
  -4   7   5       12.25       11.33      4.63 o
  -3   7   5        2.84        5.21      4.21 o
  -2   7   5       12.43       13.92      4.59 o
  -1   7   5        0.56        7.18      4.44 o
   0   7   5        0.45        6.16      4.13 o
   1   7   5       26.05       26.42      6.29 o
   2   7   5        7.68        6.17      7.34 o
   3   7   5        0.94        0.34      4.83 o
   4   7   5        8.92       18.91      5.44 o
   5   7   5        0.05       -5.74      4.67 o
  -4   8   5        0.32        3.89      5.97 o
  -3   8   5        1.91        5.23      6.92 o
  -2   8   5        2.29       -0.63      5.78 o
  -1   8   5        5.18        5.78      5.75 o
   0   8   5        8.97        4.42      5.86 o
   1   8   5       13.41       16.90      7.60 o
 -15   0   6       10.94       23.72      8.98 o
 -14   0   6        7.47        9.18      7.59 o
 -13   0   6        8.70        1.11      6.58 o
 -12   0   6      200.06      197.66     16.06 o
 -11   0   6      848.79      866.34     26.64 o
 -10   0   6       25.40       20.23     11.24 o
  -9   0   6       12.85        4.24      3.62 o
  -8   0   6       71.70       67.34      5.98 o
  -7   0   6       42.76       44.95      4.94 o
  -6   0   6       97.68      110.53      7.77 o
  -5   0   6     2342.76     2408.18     46.05 o
  -4   0   6       83.52       80.53      4.68 o
  -3   0   6      254.48      259.24      7.00 o
  -2   0   6       16.36       20.38      2.53 o
  -1   0   6        0.06        1.53      1.93 o
   0   0   6      119.55      145.16      5.34 o
   1   0   6     1040.31     1128.09     19.97 o
   2   0   6      544.54      563.12     11.48 o
   3   0   6        0.33       -3.60      2.48 o
   4   0   6       38.99       52.02      6.13 o
   5   0   6      333.37      363.19     17.33 o
   6   0   6      268.65      252.06     13.52 o
   7   0   6      114.39      113.56      7.08 o
   8   0   6       17.04       21.83      4.79 o
   9   0   6        3.73       11.04      5.97 o
  10   0   6       18.36       16.12      6.77 o
  11   0   6        0.84       10.37      8.11 o
 -15   1   6        1.15       -4.01      5.40 o
 -14   1   6        2.55        0.93      5.21 o
 -13   1   6        2.43        7.05      5.55 o
 -12   1   6       67.08       66.14      7.14 o
 -11   1   6       14.29       14.84      4.47 o
 -10   1   6       76.22       67.52      5.33 o
  -9   1   6      102.30       95.03      5.78 o
  -8   1   6        0.27       -0.25      2.29 o
  -7   1   6        3.51        2.35      2.34 o
  -6   1   6      267.77      274.61      6.57 o
  -5   1   6       12.29        6.26      1.76 o
  -4   1   6      109.47      111.82      3.48 o
  -3   1   6       15.12       18.07      2.29 o
  -2   1   6        2.46        1.37      1.80 o
  -1   1   6      140.17      140.07      4.64 o
   0   1   6      208.31      199.29      7.11 o
   1   1   6      312.42      343.89      8.36 o
   2   1   6        0.82        0.12      3.47 o
   3   1   6       64.67       81.42      3.36 o
   4   1   6       21.18       23.85      2.38 o
   5   1   6       30.26       36.96      2.93 o
   6   1   6       77.55       77.55      5.13 o
   7   1   6      138.51      144.99      7.70 o
   8   1   6        4.30        1.89      2.56 o
   9   1   6        0.00       -2.85      3.18 o
  10   1   6       24.32       36.43      9.43 o
  11   1   6        0.19       -0.36      6.90 o
 -14   2   6        1.28        2.64      5.16 o
 -13   2   6        1.14        1.00      4.50 o
 -12   2   6        0.12        2.43      3.78 o
 -11   2   6      131.27      152.43      8.57 o
 -10   2   6       43.76       39.12      4.71 o
  -9   2   6        0.69        1.52      2.64 o
  -8   2   6        2.52        3.50      4.16 o
  -7   2   6        0.03        0.20      2.03 o
  -6   2   6        0.43       -2.01      1.50 o
  -5   2   6      107.96      130.28      6.01 o
  -4   2   6      108.96      113.44      6.66 o
  -3   2   6       35.13       28.83      2.73 o
  -2   2   6       57.48       64.05      3.09 o
  -1   2   6        2.51        0.71      2.64 o
   0   2   6      179.33      162.40      4.53 o
   1   2   6      168.96      180.56      6.03 o
   2   2   6       32.84       28.36      3.72 o
   3   2   6       20.43       22.25      2.90 o
   4   2   6        1.35        4.14      2.62 o
   5   2   6       54.89       51.49      4.52 o
   6   2   6        8.26       10.07      3.67 o
   7   2   6      185.65      186.73      9.57 o
   8   2   6       39.19       49.64      7.05 o
   9   2   6        9.17       20.57      4.94 o
  10   2   6        1.86        4.40      4.41 o
  11   2   6        6.78        9.18      8.84 o
 -14   3   6        3.66        1.98      6.23 o
 -13   3   6        2.26        9.33      5.17 o
 -12   3   6        0.24        0.70      3.76 o
 -11   3   6        0.45        1.55      3.53 o
 -10   3   6       27.24       19.55      4.06 o
  -9   3   6       84.02       62.89      5.21 o
  -8   3   6       10.29       14.31      4.29 o
  -7   3   6       35.96       42.78      4.15 o
  -6   3   6       10.43       13.00      2.90 o
  -5   3   6        7.03        7.00      2.56 o
  -4   3   6       11.12        6.98      2.83 o
  -3   3   6       13.68       11.90      3.06 o
  -2   3   6        5.67        6.67      3.64 o
  -1   3   6      630.35      649.61     19.25 o
   0   3   6       95.83       87.43      8.45 o
   1   3   6      374.16      350.55     10.47 o
   2   3   6       36.60       41.17      3.41 o
   3   3   6       45.70       56.32      4.06 o
   4   3   6       40.60       45.17      4.15 o
   5   3   6        0.15       -1.73      2.82 o
   6   3   6       49.65       53.51      7.01 o
   7   3   6        6.98        6.39      4.01 o
   8   3   6       13.08       16.65      4.84 o
   9   3   6        2.27        3.40      4.38 o
  10   3   6        0.01        7.17      4.93 o
 -13   4   6       11.07       24.95      7.58 o
 -12   4   6        2.37        1.95      4.96 o
 -11   4   6       45.10       54.01      7.19 o
 -10   4   6        1.86        0.19      4.49 o
  -9   4   6        0.46       -0.21      3.87 o
  -8   4   6        0.19       -1.01      3.94 o
  -7   4   6        0.54        8.13      3.68 o
  -6   4   6       64.98       64.87      5.49 o
  -5   4   6       80.70       78.23      7.41 o
  -4   4   6        2.72        0.65      2.09 o
  -3   4   6        1.34        3.78      2.12 o
  -2   4   6       30.36       20.67     10.98 o
  -1   4   6        8.72       13.77      4.08 o
   0   4   6       58.13       58.00      5.42 o
   1   4   6       32.05       37.48      5.05 o
   2   4   6       11.03       10.12      1.98 o
   3   4   6       13.68       17.22      4.05 o
   4   4   6        0.25        0.69      2.69 o
   5   4   6        0.14       -0.47      3.68 o
   6   4   6        0.01        0.96      4.00 o
   7   4   6       13.20       16.19      5.02 o
   8   4   6        7.44        1.14      4.56 o
   9   4   6        2.37       -4.21      4.77 o
 -12   5   6        7.74        4.48      7.26 o
 -11   5   6        1.27       -0.01      4.75 o
 -10   5   6        1.23        7.76      5.10 o
  -9   5   6        3.07        4.75      4.76 o
  -8   5   6        3.28        7.22      4.82 o
  -7   5   6        6.59       -0.80      4.54 o
  -6   5   6       18.87       21.82      5.14 o
  -5   5   6      342.06      334.22     10.87 o
  -4   5   6       18.26       18.99      3.48 o
  -3   5   6      171.94      162.27      7.72 o
  -2   5   6       56.51       63.65     14.53 o
  -1   5   6        0.00       -3.91      3.49 o
   0   5   6        0.69       -0.76      3.84 o
   1   5   6       88.85      109.48      8.79 o
   2   5   6       30.35       30.94      2.98 o
   3   5   6        9.07        8.46      3.32 o
   4   5   6       16.09       20.33      5.43 o
   5   5   6        0.18       -4.40      3.61 o
   6   5   6        1.50        0.69      6.37 o
   7   5   6        0.12        0.31      4.56 o
   8   5   6       13.19       15.31      6.52 o
 -10   6   6        3.74        5.69      5.64 o
  -9   6   6        2.73        4.90      5.63 o
  -8   6   6        0.25       -4.35      4.72 o
  -7   6   6       10.53        5.84      6.98 o
  -6   6   6       83.28       74.70      9.34 o
  -5   6   6       21.43       22.79      7.22 o
  -4   6   6       19.26       21.03      5.01 o
  -3   6   6        0.10        0.33      3.41 o
  -2   6   6        6.00        6.64      3.29 o
  -1   6   6        5.38       10.23      3.22 o
   0   6   6        9.47        6.96      2.95 o
   1   6   6        3.98        1.57      2.60 o
   2   6   6       25.46       18.20     13.19 o
   3   6   6       32.89       43.57      9.86 o
   4   6   6        3.24        6.93      4.44 o
   5   6   6       27.01       24.32      5.44 o
   6   6   6        5.97        6.37      5.15 o
   7   6   6        9.14        3.87      5.47 o
  -8   7   6        0.08       11.47     11.74 o
  -7   7   6        1.20       -0.76      6.62 o
  -6   7   6       27.12       29.51     10.65 o
  -5   7   6       35.35       55.03      6.91 o
  -4   7   6        4.75        5.76      4.40 o
  -3   7   6       17.98       19.57     11.07 o
  -2   7   6       28.22       28.70      5.13 o
  -1   7   6        0.01        8.51      4.13 o
   0   7   6        0.39       -4.72      4.25 o
   1   7   6        0.35        5.04      3.99 o
   2   7   6        2.97        0.27      4.45 o
   3   7   6        2.11        0.44      5.09 o
   4   7   6        0.02        5.79      5.63 o
 -15   1   7        0.48        4.05      5.76 o
 -14   1   7        6.15       12.40      7.81 o
 -13   1   7       20.02       11.33      5.05 o
 -12   1   7        6.35        7.01      4.48 o
 -11   1   7       28.59       32.45      4.81 o
 -10   1   7       24.54       27.74      4.36 o
  -9   1   7      101.81      104.10      6.14 o
  -8   1   7       43.01       47.33      4.18 o
  -7   1   7      143.78      146.09      6.06 o
  -6   1   7        1.17        0.76      1.98 o
  -5   1   7      153.94      171.16      5.55 o
  -4   1   7      132.28      137.25      4.37 o
  -3   1   7       55.53       48.74      3.54 o
  -2   1   7      275.75      268.28      6.80 o
  -1   1   7       12.18       12.97      2.50 o
   0   1   7       66.87       68.51      5.75 o
   1   1   7       33.37       27.73      3.11 o
   2   1   7       41.45       48.55      3.77 o
   3   1   7       19.43       16.81      3.11 o
   4   1   7       65.72       66.88      3.68 o
   5   1   7       55.16       62.51      4.31 o
   6   1   7        2.13        4.98      2.49 o
   7   1   7        2.34       -0.98      2.74 o
   8   1   7       35.80       33.81      5.04 o
   9   1   7        8.32        4.17      5.30 o
  10   1   7        1.69        3.78      5.91 o
 -14   2   7        4.42        4.13      6.41 o
 -13   2   7        3.75        3.98      4.95 o
 -12   2   7       80.51       96.79      7.56 o
 -11   2   7      257.00      267.76     11.57 o
 -10   2   7        8.29        6.11      3.54 o
  -9   2   7       84.98       80.47      5.84 o
  -8   2   7        5.41        7.74      2.82 o
  -7   2   7       34.08       41.08      2.97 o
  -6   2   7       45.74       59.38      5.84 o
  -5   2   7      115.82      138.07      6.37 o
  -4   2   7        3.21        2.12      2.14 o
  -3   2   7       69.25       73.94      4.39 o
  -2   2   7       92.86       86.46      4.62 o
  -1   2   7      323.13      343.93      7.70 o
   0   2   7      384.68      379.92      8.97 o
   1   2   7       78.70       72.64      4.16 o
   2   2   7       20.51       19.70      2.88 o
   3   2   7       31.69       29.97      3.98 o
   4   2   7       17.81       19.74      3.14 o
   5   2   7      306.79      291.12     12.60 o
   6   2   7      414.53      423.06     12.23 o
   7   2   7        3.01        1.66      4.38 o
   8   2   7        0.11        2.11      4.17 o
   9   2   7       10.09       10.81      5.14 o
  10   2   7        4.38        6.39      6.10 o
 -14   3   7        0.42        0.77      6.61 o
 -13   3   7        3.38       -1.34      5.19 o
 -12   3   7        0.40        2.88      4.73 o
 -11   3   7       27.62       21.43      5.42 o
 -10   3   7        6.32        4.64      3.53 o
  -9   3   7       22.63        7.09      3.28 o
  -8   3   7        2.28        5.34      3.85 o
  -7   3   7        4.37        7.81      3.35 o
  -6   3   7        0.57       -2.77      2.41 o
  -5   3   7      198.05      209.36      7.46 o
  -4   3   7      103.07      116.30      5.21 o
  -3   3   7       34.55       27.08      3.22 o
  -2   3   7       29.37       28.84      5.09 o
  -1   3   7      175.96      170.40     14.96 o
   0   3   7       36.20       35.05      5.28 o
   1   3   7        0.19        1.94      1.64 o
   2   3   7       22.92       31.61      4.11 o
   3   3   7        1.51        3.16      2.75 o
   4   3   7       59.22       56.48      5.26 o
   5   3   7       62.08       61.49      7.54 o
   6   3   7       50.78       43.34      5.13 o
   7   3   7       10.68       13.62      4.77 o
   8   3   7        2.98        6.26      4.44 o
   9   3   7        1.19       10.31      5.11 o
 -13   4   7        9.55        1.83      6.13 o
 -12   4   7        8.55        1.01      4.93 o
 -11   4   7       10.96        7.14      6.92 o
 -10   4   7        2.34       -1.28      4.19 o
  -9   4   7        0.11        1.40      4.23 o
  -8   4   7       21.95       20.09      6.37 o
  -7   4   7        0.17       -0.06      3.34 o
  -6   4   7        2.02        4.25      3.13 o
  -5   4   7      127.01      140.19      6.68 o
  -4   4   7       62.50       59.18      3.93 o
  -3   4   7       21.11       21.34      7.92 o
  -2   4   7        0.27        4.52      4.04 o
  -1   4   7       36.80       33.82      6.83 o
   0   4   7      390.50      402.66     18.29 o
   1   4   7       13.84        7.04      3.18 o
   2   4   7        0.10        4.11      1.94 o
   3   4   7       25.83       34.69      5.92 o
   4   4   7       25.84       33.80      7.94 o
   5   4   7        7.90       10.02      4.20 o
   6   4   7       33.21       36.93      5.67 o
   7   4   7        5.00        1.70      4.66 o
   8   4   7        5.27        8.18      5.13 o
   9   4   7        0.02       -2.15      5.18 o
 -12   5   7        1.63        1.72      6.29 o
 -11   5   7        4.10       12.09      5.52 o
 -10   5   7        5.82       -3.72      4.84 o
  -9   5   7        4.20       -6.66      9.03 o
  -8   5   7        0.16       -2.13      4.80 o
  -7   5   7        4.10        1.18      6.10 o
  -6   5   7      112.50      104.14      8.41 o
  -5   5   7       17.03       19.31      4.84 o
  -4   5   7        4.29        5.71      3.43 o
  -3   5   7        0.14       -2.99      3.89 o
  -2   5   7       28.81       31.12     11.19 o
  -1   5   7       11.10       11.13      5.69 o
   0   5   7       48.27       53.99      5.97 o
   1   5   7       61.16       58.90      6.11 o
   2   5   7        2.48        0.28      2.76 o
   3   5   7        0.12       -1.91      3.55 o
   4   5   7        9.52       17.64      4.98 o
   5   5   7       14.82       16.29      5.02 o
   6   5   7       17.31       19.46      6.39 o
   7   5   7        1.12       10.70      5.24 o
 -10   6   7        0.99       -7.69      5.13 o
  -9   6   7        1.12        2.98      9.03 o
  -8   6   7        3.88       14.47      5.76 o
  -7   6   7       13.02        7.64      7.40 o
  -6   6   7        8.21       10.56      5.05 o
  -5   6   7        3.93        3.46      4.70 o
  -4   6   7       29.60       39.36      7.94 o
  -3   6   7       11.90        7.73      5.80 o
  -2   6   7        1.59       -1.63      4.98 o
  -1   6   7        0.32        0.85      4.86 o
   0   6   7        1.23        3.76      4.69 o
   1   6   7        0.19        2.52      4.84 o
   2   6   7       26.20       28.93      4.81 o
   3   6   7        8.95        5.25      6.84 o
   4   6   7        1.82        8.72      4.69 o
   5   6   7        8.77        9.40      5.90 o
   6   6   7        5.88        9.48      5.69 o
  -7   7   7       14.39       10.51     19.50 o
  -6   7   7       22.45       12.31      5.76 o
  -5   7   7       17.41       17.18      5.47 o
  -4   7   7        0.02        4.68      4.96 o
  -3   7   7        0.01        7.14      4.58 o
  -2   7   7        2.12        3.52      6.12 o
  -1   7   7       27.30       46.66      8.08 o
   0   7   7       34.50       47.61     18.44 o
   1   7   7        7.54       17.13      6.89 o
   2   7   7        1.71       -3.56      7.03 o
   3   7   7        0.50       -0.64      8.38 o
 -15   0   8        0.18        0.32      7.96 o
 -14   0   8        0.41        3.00      7.88 o
 -13   0   8       34.61       20.91      8.15 o
 -12   0   8       32.61       39.93      9.20 o
 -11   0   8        4.23       -0.99      5.61 o
 -10   0   8       12.59       11.16      4.96 o
  -9   0   8        3.87        1.59      6.33 o
  -8   0   8        2.16       -0.24      3.85 o
  -7   0   8      192.01      219.33     11.61 o
  -6   0   8       36.56       49.38      5.78 o
  -5   0   8       12.19       12.76      3.69 o
  -4   0   8        1.64        2.55      3.53 o
  -3   0   8        1.99        1.79      2.53 o
  -2   0   8       19.47       13.70      2.76 o
  -1   0   8      758.40      756.40     15.96 o
   0   0   8      758.68      720.34     16.77 o
   1   0   8      254.59      235.91      7.69 o
   2   0   8        0.99        4.96      2.92 o
   3   0   8        0.63        1.26      3.59 o
   4   0   8       12.09       11.08      4.56 o
   5   0   8      208.28      201.12     16.67 o
   6   0   8      615.85      632.87     19.60 o
   7   0   8        4.75        8.91      5.37 o
   8   0   8       28.52       17.37      9.68 o
   9   0   8        7.94       10.82     10.25 o
  10   0   8        1.04       -1.57     10.25 o
 -14   1   8       16.95       22.32      6.23 o
 -13   1   8       27.74       25.56      6.09 o
 -12   1   8      112.57      120.66      8.36 o
 -11   1   8        0.70        4.71      3.71 o
 -10   1   8       28.79       30.01      4.71 o
  -9   1   8        2.00        2.60      3.08 o
  -8   1   8        9.50        8.70      2.81 o
  -7   1   8        2.84        0.13      2.33 o
  -6   1   8      192.91      196.14      6.82 o
  -5   1   8       22.69       22.08      2.91 o
  -4   1   8      223.55      215.89      7.04 o
  -3   1   8        9.72        5.16      2.37 o
  -2   1   8       36.45       32.22      3.37 o
  -1   1   8       24.98       22.81      3.20 o
   0   1   8      343.94      351.62     10.75 o
   1   1   8        1.65        0.46      2.33 o
   2   1   8       32.71       41.42      3.87 o
   3   1   8        2.08        3.13      2.63 o
   4   1   8       14.44        6.76      2.37 o
   5   1   8        3.82        7.38      2.61 o
   6   1   8       88.08       86.22      6.38 o
   7   1   8        9.03       15.86      4.11 o
   8   1   8       13.49        5.16      7.79 o
   9   1   8        0.09       -1.20      7.09 o
  10   1   8        0.29        8.18      8.28 o
 -14   2   8       22.09       29.06      7.62 o
 -13   2   8       10.88        9.89      5.57 o
 -12   2   8        1.06        0.87      3.94 o
 -11   2   8       55.10       75.58      6.56 o
 -10   2   8        0.16        3.17      3.39 o
  -9   2   8        1.76        8.33      3.27 o
  -8   2   8        8.33       11.29      3.11 o
  -7   2   8        0.03       -0.69      2.49 o
  -6   2   8        0.06       -3.05      2.40 o
  -5   2   8       27.44       21.91      4.90 o
  -4   2   8        2.74        2.41      2.30 o
  -3   2   8       53.35       63.17      4.22 o
  -2   2   8       70.30       69.67      4.77 o
  -1   2   8       38.07       33.99      3.48 o
   0   2   8       29.11       25.36      3.26 o
   1   2   8       12.70        9.57      2.71 o
   2   2   8       20.94       19.46      3.16 o
   3   2   8       85.95      100.04      5.89 o
   4   2   8       72.57       76.45      8.53 o
   5   2   8       59.89       66.83      5.03 o
   6   2   8        0.39        2.92      4.29 o
   7   2   8       15.27        6.99      4.90 o
   8   2   8        0.16        3.35      5.09 o
   9   2   8        3.65        1.63      5.68 o
 -13   3   8        1.14       -4.39      5.19 o
 -12   3   8        0.59        4.89      5.15 o
 -11   3   8        6.82       -1.52      4.42 o
 -10   3   8        8.51       15.20      4.86 o
  -9   3   8        0.02       -2.81      3.61 o
  -8   3   8       36.08       28.86      5.22 o
  -7   3   8       89.57       95.34      6.26 o
  -6   3   8       99.95      101.07      6.50 o
  -5   3   8       78.02       79.64      5.18 o
  -4   3   8      206.57      194.10      9.36 o
  -3   3   8       39.40       39.37      5.30 o
  -2   3   8        1.86        0.18      3.77 o
  -1   3   8       23.74       16.60      4.70 o
   0   3   8        8.55        6.53      2.07 o
   1   3   8        4.86        7.32      2.19 o
   2   3   8        5.66        3.09      3.00 o
   3   3   8       18.70       19.14      3.66 o
   4   3   8       56.70       64.80      7.44 o
   5   3   8        3.79        1.80      4.33 o
   6   3   8        0.18        3.36      4.16 o
   7   3   8        8.50        7.05      5.35 o
   8   3   8        5.97       12.11      6.61 o
   9   3   8        0.01        2.53      6.06 o
 -13   4   8        0.01       -2.31      5.39 o
 -12   4   8        0.01       -4.83      4.80 o
 -11   4   8        5.74        6.30      4.91 o
 -10   4   8        3.44        4.27      4.53 o
  -9   4   8        9.67        4.90      4.58 o
  -8   4   8        0.83       -3.11      4.09 o
  -7   4   8       26.75       33.95     12.80 o
  -6   4   8       99.52       98.95      8.23 o
  -5   4   8        2.10        1.41      3.02 o
  -4   4   8      183.91      175.32      8.70 o
  -3   4   8       24.15       29.61      6.21 o
  -2   4   8       80.77       62.74      7.51 o
  -1   4   8       29.88       31.25      5.99 o
   0   4   8      243.38      244.02     11.77 o
   1   4   8        8.44       -0.06      3.44 o
   2   4   8       40.58       32.38      5.35 o
   3   4   8       43.28       33.67      5.75 o
   4   4   8        0.21        0.04      3.87 o
   5   4   8        0.55       -2.21      4.16 o
   6   4   8        8.42        2.82      5.19 o
   7   4   8        1.65        2.48      5.62 o
   8   4   8        0.62       -0.24      6.00 o
 -11   5   8        0.92       -1.30      5.26 o
 -10   5   8        5.59       10.44      5.53 o
  -9   5   8        2.19       -2.54      4.94 o
  -8   5   8        0.66        2.03      4.91 o
  -7   5   8        9.28       11.09      4.96 o
  -6   5   8        1.42       -1.86      3.83 o
  -5   5   8        0.73       -4.95      3.30 o
  -4   5   8       18.77       16.60      3.88 o
  -3   5   8       36.35       51.54     11.53 o
  -2   5   8        5.99        4.70      4.68 o
  -1   5   8      101.96      103.59      8.15 o
   0   5   8       11.19        6.50      5.40 o
   1   5   8        4.31       -4.37      4.70 o
   2   5   8        7.44       11.95      8.02 o
   3   5   8        0.46        1.64      5.85 o
   4   5   8        0.11        3.40      4.58 o
   5   5   8        0.72        0.29      4.42 o
   6   5   8        9.72       15.65      6.42 o
  -9   6   8        0.47        4.09      5.69 o
  -8   6   8        4.32        8.07      5.83 o
  -7   6   8        0.36       -0.45      5.06 o
  -6   6   8        2.88       -3.02      4.92 o
  -5   6   8        0.81       -0.89      4.25 o
  -4   6   8        0.35        0.99      4.39 o
  -3   6   8        3.04       -2.43      5.86 o
  -2   6   8        8.63        9.75      6.76 o
  -1   6   8       15.83       23.54      6.37 o
   0   6   8       47.82       46.19      7.81 o
   1   6   8        1.81        6.81      7.85 o
   2   6   8        8.97      -10.31      6.87 o
   3   6   8       17.11       21.10      8.58 o
   4   6   8        7.34        9.01      4.96 o
  -6   7   8        4.63        5.07      6.18 o
  -5   7   8       12.53        8.17      5.43 o
  -4   7   8        2.05        9.26      6.76 o
  -3   7   8        0.21        1.77      6.44 o
  -2   7   8        5.29        5.43      6.55 o
  -1   7   8        7.71        9.06      9.98 o
   0   7   8        7.79       16.50      9.80 o
   1   7   8       18.91       21.36      9.04 o
 -14   1   9        2.98       10.34      6.74 o
 -13   1   9       21.29       29.30      6.11 o
 -12   1   9       24.39       15.46      4.80 o
 -11   1   9       42.15       24.93      5.53 o
 -10   1   9        3.34        3.25      3.60 o
  -9   1   9       29.39       28.89      5.24 o
  -8   1   9        0.09        0.94      2.82 o
  -7   1   9       86.89       94.35      5.48 o
  -6   1   9      217.27      231.74      7.25 o
  -5   1   9       38.66       37.76      3.13 o
  -4   1   9      135.27      133.40      6.20 o
  -3   1   9        0.18        5.37      2.47 o
  -2   1   9       85.75      100.20      5.57 o
  -1   1   9       10.27       11.46      2.93 o
   0   1   9        4.72        6.23      2.72 o
   1   1   9       47.32       44.38      4.18 o
   2   1   9        0.07       -0.21      2.64 o
   3   1   9        0.49       -1.96      2.83 o
   4   1   9      189.80      180.67      9.09 o
   5   1   9      143.55      140.53      8.17 o
   6   1   9       10.97        9.41      5.98 o
   7   1   9        3.00        4.52      5.01 o
   8   1   9        4.55       -4.41      5.79 o
   9   1   9        0.02       -3.14      6.26 o
 -14   2   9        5.02       -2.91      5.49 o
 -13   2   9       11.44        7.68      5.40 o
 -12   2   9        0.38        3.16      6.27 o
 -11   2   9       18.89       18.72      5.32 o
 -10   2   9       81.19       84.77      7.95 o
  -9   2   9        3.51        3.44      3.34 o
  -8   2   9        0.81       -0.02      3.56 o
  -7   2   9        0.48        4.04      3.63 o
  -6   2   9       11.58       16.89      4.16 o
  -5   2   9       27.33       26.06      3.36 o
  -4   2   9      128.38      113.69      5.71 o
  -3   2   9       38.42       35.34      3.57 o
  -2   2   9        1.71       -3.49      2.33 o
  -1   2   9      105.73      109.70      5.55 o
   0   2   9       21.84       27.78      3.50 o
   1   2   9       30.32       30.23      3.74 o
   2   2   9       26.61       28.56      3.76 o
   3   2   9       11.17       12.49      3.78 o
   4   2   9        8.35        4.23      3.53 o
   5   2   9        0.49       -2.94      3.23 o
   6   2   9       14.42        6.85      5.08 o
   7   2   9        4.42       -1.02      4.85 o
   8   2   9        4.06        9.71      5.67 o
 -13   3   9        7.48        7.37      5.62 o
 -12   3   9       51.33       62.01      8.38 o
 -11   3   9       18.69       14.67      8.65 o
 -10   3   9       70.74       81.48      8.08 o
  -9   3   9        0.52       -0.68      4.29 o
  -8   3   9        1.11       -4.04      3.70 o
  -7   3   9       10.59        6.49      4.28 o
  -6   3   9       14.23       11.48      5.01 o
  -5   3   9       28.33       28.79      4.01 o
  -4   3   9        0.42        0.86      2.58 o
  -3   3   9      240.32      239.23      8.56 o
  -2   3   9      143.79      144.42      6.56 o
  -1   3   9      151.32      157.56      6.58 o
   0   3   9        3.91       -0.95      2.50 o
   1   3   9       38.50       37.73      3.38 o
   2   3   9       60.12       56.96      6.14 o
   3   3   9       25.01       18.69      5.04 o
   4   3   9        3.97        7.06      4.53 o
   5   3   9       23.44       25.89      5.89 o
   6   3   9        0.89       -0.36      4.47 o
   7   3   9        0.18       -3.80      4.97 o
   8   3   9        0.04       -6.22      5.69 o
 -12   4   9        0.00        2.74      5.45 o
 -11   4   9       13.89       12.61      5.52 o
 -10   4   9        0.14        0.26      4.66 o
  -9   4   9        3.44        5.83      4.69 o
  -8   4   9       12.28       10.05      5.07 o
  -7   4   9       18.56       22.08      5.88 o
  -6   4   9       36.47       34.43      5.81 o
  -5   4   9       43.39       39.65      5.57 o
  -4   4   9       39.91       41.60      8.05 o
  -3   4   9       18.13       31.16      7.85 o
  -2   4   9       87.80       94.03      9.23 o
  -1   4   9        3.29       -1.22      4.58 o
   0   4   9        0.22        1.97      4.09 o
   1   4   9       24.63       22.30      4.95 o
   2   4   9       39.07       34.88      5.11 o
   3   4   9       57.31       63.08     11.54 o
   4   4   9      104.18      117.37      9.63 o
   5   4   9        4.76       13.36      5.68 o
   6   4   9       11.62       16.74      5.37 o
   7   4   9       11.92       14.18      6.58 o
 -11   5   9        0.11        9.10      5.59 o
 -10   5   9        0.04       -1.32      6.05 o
  -9   5   9        0.12        4.10      5.25 o
  -8   5   9        0.21       -3.43      5.02 o
  -7   5   9       10.33        9.33      5.27 o
  -6   5   9        0.07       -2.79      4.15 o
  -5   5   9        4.89        5.68      4.03 o
  -4   5   9        2.56        5.03      3.63 o
  -3   5   9       13.10       17.50      7.68 o
  -2   5   9       15.11       15.23      7.93 o
  -1   5   9       65.99       68.09      7.23 o
   0   5   9        0.85        1.15      8.42 o
   1   5   9        1.32       -1.31      6.12 o
   2   5   9        2.11       -7.86      5.87 o
   3   5   9        8.85        4.36      4.59 o
   4   5   9        2.00        1.76      5.20 o
   5   5   9        2.33        5.81      4.83 o
  -8   6   9        3.51       -5.18      5.21 o
  -7   6   9       26.32       25.16      6.51 o
  -6   6   9       40.21       21.64      6.58 o
  -5   6   9        2.30        5.02      4.95 o
  -4   6   9        8.69        7.19      8.20 o
  -3   6   9        4.41        4.62      8.67 o
  -2   6   9        0.58        4.90      6.32 o
  -1   6   9       12.24       10.39      6.15 o
   0   6   9       48.09       45.63      9.14 o
   1   6   9        0.00        1.32      9.04 o
   2   6   9        0.10       -0.72      9.61 o
   3   6   9        0.31       -1.21      8.05 o
  -3   7   9        4.16       17.02      7.15 o
  -2   7   9        0.03        5.60      6.73 o
 -14   0  10       16.50        1.00     16.87 o
 -13   0  10        0.09        4.15      8.04 o
 -12   0  10        0.95        4.07      6.56 o
 -11   0  10        0.00        5.16      7.86 o
 -10   0  10        6.99        1.59      6.18 o
  -9   0  10       16.20       12.47      5.25 o
  -8   0  10       23.36       36.80      6.37 o
  -7   0  10        5.75       -0.95      6.73 o
  -6   0  10       73.32       80.93      7.33 o
  -5   0  10      139.16      137.57      8.97 o
  -4   0  10        2.65       -1.95      2.97 o
  -3   0  10       24.72       31.18      4.73 o
  -2   0  10       12.72       13.83      4.50 o
  -1   0  10       18.98       20.25      4.10 o
   0   0  10        2.06        3.26      3.24 o
   1   0  10        6.75        6.67      3.77 o
   2   0  10       53.53       53.44      5.92 o
   3   0  10       20.34       29.50      5.28 o
   4   0  10        7.71        9.68      8.54 o
   5   0  10       46.33       67.48     13.10 o
   6   0  10       12.20       12.81      9.68 o
   7   0  10       41.70       40.71     12.24 o
   8   0  10        2.37       11.81     10.39 o
 -14   1  10        6.13       11.40      6.88 o
 -13   1  10        5.33        6.77      5.55 o
 -12   1  10        0.07        3.06      5.14 o
 -11   1  10        8.46       12.98      4.53 o
 -10   1  10        0.55       -5.59      3.73 o
  -9   1  10       24.47       29.68      4.23 o
  -8   1  10        0.01        2.51      2.91 o
  -7   1  10        8.84       10.77      3.04 o
  -6   1  10        1.94        1.48      2.59 o
  -5   1  10       18.23       20.07      4.21 o
  -4   1  10       33.90       32.48      3.78 o
  -3   1  10      194.33      199.96      9.84 o
  -2   1  10      190.03      187.32      8.47 o
  -1   1  10       41.57       44.33      4.32 o
   0   1  10       88.61       91.09      5.78 o
   1   1  10       35.73       33.98      4.23 o
   2   1  10        3.33       -1.73      3.20 o
   3   1  10       15.74       12.06      5.81 o
   4   1  10       85.67       86.60      7.50 o
   5   1  10       91.74      102.13      7.38 o
   6   1  10       36.07       27.74      6.81 o
   7   1  10       11.46        3.82     10.18 o
   8   1  10        2.89        6.06      6.88 o
 -13   2  10        0.35        6.96      5.52 o
 -12   2  10        1.51       -3.50      4.81 o
 -11   2  10       10.06        5.53      5.11 o
 -10   2  10        2.88        3.43      4.29 o
  -9   2  10       46.01       51.70      6.49 o
  -8   2  10       77.91       73.41      7.14 o
  -7   2  10        0.70       -2.16      3.62 o
  -6   2  10       54.38       59.38      5.09 o
  -5   2  10       43.23       45.19      4.46 o
  -4   2  10       21.18       27.14      3.88 o
  -3   2  10       10.09        9.03      3.09 o
  -2   2  10        1.89        0.72      3.09 o
  -1   2  10        6.69        5.15      2.91 o
   0   2  10        7.90       11.57      3.29 o
   1   2  10       49.02       39.05      5.09 o
   2   2  10        6.54       11.94      3.85 o
   3   2  10       75.67       81.06      6.54 o
   4   2  10       18.10       21.28      4.44 o
   5   2  10        1.73        3.32      4.96 o
   6   2  10       18.40       13.76      5.58 o
   7   2  10        0.01        2.16      5.76 o
 -13   3  10        0.19        5.27      5.95 o
 -12   3  10       13.35       15.48      5.83 o
 -11   3  10        2.29       -1.57      4.76 o
 -10   3  10        8.20       10.86      8.32 o
  -9   3  10       26.87       24.16      5.76 o
  -8   3  10        1.57        4.78      4.43 o
  -7   3  10        3.26        2.88      4.08 o
  -6   3  10       17.88       14.09      4.82 o
  -5   3  10       62.38       67.36      7.01 o
  -4   3  10       30.12       29.25      4.92 o
  -3   3  10       60.49       59.30      4.78 o
  -2   3  10        0.75       -1.45      3.01 o
  -1   3  10        4.29        1.01      3.57 o
   0   3  10        1.05        2.90      3.51 o
   1   3  10        0.09       -0.41      4.10 o
   2   3  10        8.65       -1.83      3.99 o
   3   3  10       26.04       23.46      5.71 o
   4   3  10        8.64       15.26      5.16 o
   5   3  10       17.66       12.01      6.39 o
   6   3  10        0.10       -2.59      5.12 o
   7   3  10        2.03       -0.90      5.78 o
 -11   4  10        0.66        8.82      5.72 o
 -10   4  10        6.22        6.08      5.23 o
  -9   4  10       15.09       10.97      5.32 o
  -8   4  10        4.31        0.28      4.49 o
  -7   4  10        6.14        2.18      4.76 o
  -6   4  10        1.75        2.25      4.60 o
  -5   4  10        0.01        3.46      4.32 o
  -4   4  10        8.67       13.85      4.52 o
  -3   4  10        8.41       15.95      5.23 o
  -2   4  10       68.17       68.03      5.61 o
  -1   4  10        6.79       -1.46      5.56 o
   0   4  10        2.32        2.27      3.33 o
   1   4  10        0.31        4.24      5.51 o
   2   4  10        5.31       11.32      4.29 o
   3   4  10        6.03        1.95      4.46 o
   4   4  10        1.74        8.61      5.44 o
   5   4  10        0.16        0.78      5.30 o
 -10   5  10        9.08       10.09      6.35 o
  -9   5  10        3.88        2.34      5.42 o
  -8   5  10        7.01        4.44      5.51 o
  -7   5  10       13.53       19.13      5.99 o
  -6   5  10        1.09        9.44      4.85 o
  -5   5  10        2.39       -2.75      4.20 o
  -4   5  10       29.09       34.31      5.27 o
  -3   5  10       14.82       18.59      8.00 o
  -2   5  10       43.19       59.43     10.76 o
  -1   5  10       85.52       74.21      8.89 o
   0   5  10       10.43       12.58      8.82 o
   1   5  10       70.66       47.89     10.55 o
   2   5  10       57.08       65.51      7.13 o
   3   5  10        6.78        2.65      4.84 o
   4   5  10        0.21       -5.08      5.11 o
  -7   6  10        4.67       -6.97      5.63 o
  -6   6  10        1.73       14.17      5.56 o
  -5   6  10        0.63       -0.50      7.11 o
  -4   6  10        0.07        1.94     12.03 o
  -3   6  10        0.52       -5.49      6.30 o
  -2   6  10        7.28        3.31      6.26 o
  -1   6  10        0.74        3.63      9.61 o
   0   6  10        8.61       12.47      8.64 o
   1   6  10        0.63       -0.27      7.99 o
 -13   1  11        0.98       -0.39      6.82 o
 -12   1  11        1.65        3.70      5.55 o
 -11   1  11        1.77        0.41      5.18 o
 -10   1  11        6.21        4.40      4.65 o
  -9   1  11       10.42        7.94      4.10 o
  -8   1  11        2.45        3.54      3.61 o
  -7   1  11        7.24        3.91      3.63 o
  -6   1  11        4.05       -3.68      3.24 o
  -5   1  11       88.92       93.24      9.05 o
  -4   1  11       87.47       74.09      5.91 o
  -3   1  11        0.40       -0.62      3.21 o
  -2   1  11       13.29       11.75      3.32 o
  -1   1  11        8.85        4.13      3.43 o
   0   1  11      168.48      167.41      9.00 o
   1   1  11        1.60        1.87      3.68 o
   2   1  11       16.60       21.62      4.46 o
   3   1  11        9.24        5.16      3.91 o
   4   1  11        0.59       -2.60      4.60 o
   5   1  11       38.43       36.43     13.45 o
   6   1  11        0.59        7.55      5.63 o
 -13   2  11        2.38        3.43      6.59 o
 -12   2  11       12.90       11.46      5.65 o
 -11   2  11        1.47        3.22      5.25 o
 -10   2  11       24.75       22.02      9.25 o
  -9   2  11        2.01        3.66      4.55 o
  -8   2  11       13.19        5.02      4.52 o
  -7   2  11       52.75       67.70      7.15 o
  -6   2  11       41.82       45.02      5.44 o
  -5   2  11       55.21       55.62      5.54 o
  -4   2  11      159.82      161.27      8.54 o
  -3   2  11       16.81       26.04      4.70 o
  -2   2  11       10.30       14.77      5.52 o
  -1   2  11        3.39        1.63      3.82 o
   0   2  11        1.33        2.57      3.62 o
   1   2  11        1.14        0.37      3.45 o
   2   2  11        3.98        6.54      4.56 o
   3   2  11       22.31       18.91      4.85 o
   4   2  11        6.59        3.36      4.91 o
   5   2  11        0.05        4.76      5.51 o
   6   2  11        0.84       11.89      7.01 o
 -12   3  11       10.81       10.29      5.84 o
 -11   3  11       16.16       11.59      6.25 o
 -10   3  11        5.24       11.07      5.31 o
  -9   3  11        2.85        3.08      4.65 o
  -8   3  11        0.44       -2.40      4.22 o
  -7   3  11        0.47        0.09      4.14 o
  -6   3  11       10.25        3.36      4.28 o
  -5   3  11      134.97      131.88      9.64 o
  -4   3  11      120.44      123.49      8.99 o
  -3   3  11       25.05       22.82      5.24 o
  -2   3  11       18.20       27.44      5.24 o
  -1   3  11        8.18        4.61      4.11 o
   0   3  11        5.02       10.00      4.48 o
   1   3  11       94.18      104.19      8.65 o
   2   3  11       52.89       39.28      7.96 o
   3   3  11       36.19       41.31     11.99 o
   4   3  11        0.78        2.52      5.08 o
   5   3  11        3.00        7.93      6.06 o
 -11   4  11       16.52       20.59      7.35 o
 -10   4  11       10.60       13.46      6.43 o
  -9   4  11       21.90       24.27      7.89 o
  -8   4  11       19.66       19.24      5.84 o
  -7   4  11        3.17        4.82      4.96 o
  -6   4  11        5.82        6.59      4.82 o
  -5   4  11       10.93        5.39      4.45 o
  -4   4  11       27.19       26.96      6.15 o
  -3   4  11       19.82       13.93      6.95 o
  -2   4  11        7.10        9.25      4.14 o
  -1   4  11        1.29        6.93      4.18 o
   0   4  11        0.35       -6.10      4.07 o
   1   4  11        5.11       -2.84      4.30 o
   2   4  11        2.12       -2.04      4.44 o
   3   4  11        1.72        3.07      4.96 o
   4   4  11        0.06        9.35      5.66 o
  -9   5  11        3.17        6.93      6.35 o
  -8   5  11        0.28        2.26      5.71 o
  -7   5  11        0.40       -4.29      6.54 o
  -6   5  11        0.36        0.68      5.34 o
  -5   5  11        2.55       -1.66      4.84 o
  -4   5  11       16.85       12.03      7.93 o
  -3   5  11       27.62       22.73      8.80 o
  -2   5  11        0.72       -6.48      6.83 o
  -1   5  11       17.77        9.33      8.79 o
   0   5  11        0.11        2.61      7.78 o
   1   5  11       10.32       19.93     11.39 o
   2   5  11        8.70       10.69     17.01 o
  -4   6  11        4.47        0.00      9.96 o
  -3   6  11        1.76       -9.60      6.40 o
  -2   6  11       34.51       23.90     10.06 o
 -12   0  12        3.06       -3.13     10.11 o
 -11   0  12       17.49       21.04      8.82 o
 -10   0  12      130.60      146.92     16.95 o
  -9   0  12        1.67        0.57      6.69 o
  -8   0  12       83.15       70.10     14.52 o
  -7   0  12       77.85      104.99     12.79 o
  -6   0  12       12.36       10.35      7.26 o
  -5   0  12        0.49        1.12      5.32 o
  -4   0  12      144.03      159.14     14.06 o
  -3   0  12       55.21       46.00      8.76 o
  -2   0  12       47.61       51.41      8.64 o
  -1   0  12       70.18       60.32      9.61 o
   0   0  12        1.13       -0.56      5.67 o
   1   0  12       11.26        6.21      8.33 o
   2   0  12        0.04       -6.05      5.63 o
   3   0  12       55.23       45.73      9.75 o
   4   0  12       31.02       40.57     21.92 o
   5   0  12       33.35       19.22     11.81 o
 -12   1  12        0.83        6.31      7.99 o
 -11   1  12        8.63       14.65      5.58 o
 -10   1  12        0.49        0.55      4.51 o
  -9   1  12        2.32       -0.19      3.99 o
  -8   1  12        0.06       -1.53      5.23 o
  -7   1  12        3.51        3.03      3.69 o
  -6   1  12        3.24        3.43      4.30 o
  -5   1  12      111.56      116.30      9.44 o
  -4   1  12       66.63       72.75      9.70 o
  -3   1  12        0.00       -2.20      3.34 o
  -2   1  12        2.06        4.36      3.56 o
  -1   1  12       34.05       33.35      4.77 o
   0   1  12        8.89        8.43      4.74 o
   1   1  12       21.75       23.02      6.03 o
   2   1  12        4.83        3.04      4.87 o
   3   1  12        0.09        1.61      5.26 o
   4   1  12        6.43       11.46      9.46 o
   5   1  12        7.31        5.19      7.04 o
 -12   2  12        0.46        6.10      6.34 o
 -11   2  12        0.01       10.09      5.66 o
 -10   2  12        0.05        5.07      5.89 o
  -9   2  12        0.94       -0.89      4.55 o
  -8   2  12       11.18        9.95      4.88 o
  -7   2  12        4.65        3.21      4.86 o
  -6   2  12        0.03        4.79      4.09 o
  -5   2  12       46.29       46.88      6.23 o
  -4   2  12      114.22      118.69      9.09 o
  -3   2  12        6.28        5.11      3.77 o
  -2   2  12        2.99        4.88      4.00 o
  -1   2  12       15.40        6.15      4.06 o
   0   2  12        6.31        9.49      4.42 o
   1   2  12        0.01        0.51      3.96 o
   2   2  12       19.75        7.76      4.49 o
   3   2  12        0.34        2.72      6.39 o
   4   2  12        0.04        0.63      6.48 o
   5   2  12        1.14        0.10      6.79 o
 -11   3  12        6.11        5.47      5.96 o
 -10   3  12       12.79       14.96      6.66 o
  -9   3  12       10.07        6.11      4.84 o
  -8   3  12        0.32        4.56      4.92 o
  -7   3  12        7.26        9.85      5.05 o
  -6   3  12        1.09       -0.56      4.47 o
  -5   3  12        2.03       -0.82      4.20 o
  -4   3  12        6.09       11.29      4.87 o
  -3   3  12       13.51        6.24      4.51 o
  -2   3  12        7.68        6.49      4.59 o
  -1   3  12        6.92        5.22      9.72 o
   0   3  12       28.31       26.92      6.09 o
   1   3  12        7.85       -2.39      5.74 o
   2   3  12       35.72       37.21      6.79 o
   3   3  12        1.94        5.45      5.34 o
   4   3  12        0.54       -1.19      5.67 o
  -9   4  12        0.70       -0.68      6.07 o
  -8   4  12        0.04       -4.41      8.59 o
  -7   4  12        0.35       -5.00      4.56 o
  -6   4  12        0.82        1.94      4.94 o
  -5   4  12        1.42        1.46      4.83 o
  -4   4  12        9.70        6.46      4.81 o
  -3   4  12        2.83       -0.35      4.42 o
  -2   4  12        1.35       -3.88      6.80 o
  -1   4  12        5.47        3.81      6.25 o
   0   4  12        6.53        4.68      4.75 o
   1   4  12       17.27       24.96      6.07 o
   2   4  12        2.85        6.39      5.54 o
  -7   5  12        1.17        5.73      6.01 o
  -6   5  12        0.06       -0.62      4.90 o
  -5   5  12        3.29        9.58      8.10 o
  -4   5  12        3.86       -6.18     14.45 o
  -3   5  12        2.10       -2.66      7.37 o
  -2   5  12        0.00        3.69     13.59 o
  -1   5  12        0.00       -4.33      7.76 o
   0   5  12        2.16        3.80     15.66 o
 -11   1  13        0.55       -6.21     12.31 o
 -10   1  13        4.99        6.36      7.72 o
  -9   1  13        3.42        3.55      5.01 o
  -8   1  13        1.01        1.18      4.59 o
  -7   1  13        7.50       13.35      6.22 o
  -6   1  13       12.66        3.74      4.60 o
  -5   1  13       17.86       24.69      5.69 o
  -4   1  13        4.81       -5.16      4.30 o
  -3   1  13       34.06       27.02      5.67 o
  -2   1  13        0.27       -6.00      4.12 o
  -1   1  13        4.68        0.14      4.65 o
   0   1  13       26.92       17.44      5.48 o
   1   1  13        0.86       -5.22      4.75 o
   2   1  13        7.33        7.78      5.36 o
   3   1  13        0.20       -3.50      5.84 o
 -11   2  13       10.46       17.55      7.00 o
 -10   2  13       10.12        7.17      6.28 o
  -9   2  13        0.02        9.09      5.95 o
  -8   2  13       13.98       15.64      5.39 o
  -7   2  13       18.28       14.57      4.86 o
  -6   2  13      105.49       96.70      7.74 o
  -5   2  13       50.91       53.45      6.03 o
  -4   2  13        0.89       -1.90      3.89 o
  -3   2  13        0.11        5.94      4.17 o
  -2   2  13       15.34        8.72      4.36 o
  -1   2  13       35.86       26.38      5.65 o
   0   2  13       10.22        7.55      7.25 o
   1   2  13        0.70        2.31      5.80 o
   2   2  13        0.01       -3.56      6.33 o
   3   2  13        1.48       -2.34      8.54 o
 -10   3  13        0.15       -0.06      5.96 o
  -9   3  13        0.64        3.04      5.69 o
  -8   3  13        1.34        2.91      5.92 o
  -7   3  13        2.61       -2.42      5.07 o
  -6   3  13        5.70        6.14      5.07 o
  -5   3  13        1.53        5.43      5.03 o
  -4   3  13        0.00        1.70      4.98 o
  -3   3  13        0.63       -6.62      4.41 o
  -2   3  13        5.49        6.12      6.00 o
  -1   3  13       11.67       12.15      5.84 o
   0   3  13        5.31        4.69      5.70 o
   1   3  13        8.53        8.37      5.95 o
   2   3  13        0.02        1.98      6.95 o
  -8   4  13        0.35       -8.33      5.68 o
  -7   4  13        0.57        0.76      5.55 o
  -6   4  13       12.89        3.89      7.86 o
  -5   4  13       44.10       34.44      7.01 o
  -4   4  13        7.33        9.73      6.03 o
  -3   4  13        0.01       -2.76      4.67 o
  -2   4  13        0.16       -3.24      4.90 o
  -1   4  13        1.14        7.03      7.50 o
   0   4  13       10.89       20.12      6.25 o
 -10   0  14        0.75       -3.13     10.11 o
  -9   0  14        0.00       -9.25      9.39 o
  -8   0  14       14.71       21.92     11.39 o
  -7   0  14       27.44       26.22     13.66 o
  -6   0  14      171.98      165.92     16.28 o
  -5   0  14      104.65      115.64     35.17 o
  -4   0  14       35.37       31.26     13.10 o
  -3   0  14       14.97       11.09      7.46 o
  -2   0  14       25.29       16.14      8.54 o
  -1   0  14       21.62       28.48      8.61 o
   0   0  14        0.96        4.48      6.79 o
   1   0  14        0.34       -1.67      9.32 o
   2   0  14        4.52       -2.22      8.33 o
 -10   1  14        0.05       -5.23      6.83 o
  -9   1  14        7.63        3.37      7.37 o
  -8   1  14        2.70       -0.13      7.90 o
  -7   1  14        0.89        3.79      6.04 o
  -6   1  14        0.19       -2.26      5.77 o
  -5   1  14       54.37       62.45      7.55 o
  -4   1  14        1.25        2.63      4.80 o
  -3   1  14       28.38       24.49      5.99 o
  -2   1  14        3.79        0.70      5.00 o
  -1   1  14        3.54        0.17      5.23 o
   0   1  14        7.15        7.58      5.62 o
   1   1  14        3.56       -7.45      5.21 o
  -9   2  14        8.55       -3.53     13.73 o
  -8   2  14        2.16        5.33     10.39 o
  -7   2  14        4.73        5.59      6.80 o
  -6   2  14       11.91        7.75      6.93 o
  -5   2  14        0.95        0.84      5.28 o
  -4   2  14        7.26        7.87      5.07 o
  -3   2  14        6.57        5.94      5.20 o
  -2   2  14        0.83       -2.66      4.85 o
  -1   2  14       10.56       10.36      5.70 o
   0   2  14        3.17       -8.95      9.20 o
   1   2  14        7.94       24.40      8.41 o
  -8   3  14        3.11       -0.51      9.04 o
  -7   3  14        0.02        0.09      5.59 o
  -6   3  14        0.05        0.50      5.29 o
  -5   3  14        1.08       -1.68      5.29 o
  -4   3  14        2.52        4.17      5.60 o
  -3   3  14       13.72       10.88      6.03 o
  -2   3  14        2.36        7.75      6.49 o
  -1   3  14        0.23        3.29      6.57 o
  -7   1  15        8.01       -0.78      9.04 o
  -6   1  15        0.15        8.74      7.23 o
  -5   1  15        0.53       -2.41      6.83 o
  -4   1  15        0.22        1.06      6.01 o
  -3   1  15       12.09        7.49      6.43 o
  -2   1  15        4.92        3.50      6.45 o
  -6   2  15        3.09        3.90      9.46 o
  -5   2  15        8.01        6.36      7.01 o
  -4   2  15        0.00       -9.04      6.03 o
  -3   2  15        5.20        5.09      8.36 o
 
